# Supplementary material for: Genomic epidemiology of syphilis in England: a population-based study
Source: Lancet Microbe. 2023 Oct;4(10):e770–80. doi: 10.1016/S2666-5247(23)00154-4 (PMC10547597; doi:10.1016/S2666-5247(23)00154-4)
Supplement: Supplementary appendix 2 [file mmc2.xlsx]

## Sheet: Supplementary_Data1_Sample-Meta
Sample_Name	Sanger_Lane_ID_raw	Cleaned_fastq_id	Cleaned_fastq_readcount	SRR/ENA_Accession	Reads_or_assemblies	Species	Sample_Year	Citation	Sample_Type	Clinical	Direct_from_clin	Duplicate	Geo_Country	Continent	TPA_Lineage	Proportion-N_>5_mapping+masking_Nichols	Mapping_Good<25%N	Mapping_Terrible>75%N	Mean_mapping_coverage	TPA.pinecone.sublineage	finescale.analysis	full.temporal.analysis	A2058G	A2059G
AR2	SRR3268682	SRR3268682.Treponema.ds2500000-reads	2500000	SRR3268682	reads	TPA	2013	Arora_2016	clinical acquired	Yes	Yes	No	Argentina	S.America	SS14	0.0564599	Yes	No	182.7	1	Yes	Yes	No	No
AU15	SRR3268722	SRR3268722.Treponema.ds2500000-reads	2500000	SRR3268722	reads	TPA	2013	Arora_2016	clinical acquired	Yes	Yes	No	Austria	Europe	SS14	0.0376502	Yes	No	129.5	1	Yes	Yes	Yes	No
AU16	SRR3268723	SRR3268723.Treponema.ds2077609-reads	2077609	SRR3268723	reads	TPA	2013	Arora_2016	clinical acquired	Yes	Yes	No	Austria	Europe	SS14	0.0424345	Yes	No	91.9	1	Yes	Yes	Yes	No
BAL3	SRR3268715	SRR3268715.Treponema.ds810142-reads	810142	SRR3268715	reads	TPA	1973	Arora_2016	rabbit inoculation	No	No	No	USA	N.America	Nichols	0.0527612	Yes	No	88.5	9	Yes	Yes	No	No
BAL73	SRR3268726	SRR3268726.Treponema.ds378720-reads	378720	SRR3268726	reads	TPA	1973	Arora_2016	rabbit inoculation	No	No	No	USA	N.America	Nichols	0.0891811	Yes	No	35.9	Singleton	Yes	Yes	No	No
CZ27	SRR3268685	SRR3268685.Treponema.ds2191278-reads	2191278	SRR3268685	reads	TPA	2012	Arora_2016	clinical congenital	Yes	Yes	No	Czech Republic	Europe	SS14	0.0371965	Yes	No	128.3	3	Yes	Yes	No	No
NE17	SRR3268707	SRR3268707.Treponema.ds1661286-reads	1661286	SRR3268707	reads	TPA	2013	Arora_2016	clinical acquired	Yes	Yes	No	Netherlands	Europe	SS14	0.0372237	Yes	No	84.4	1	Yes	Yes	Yes	No
NE20	SRR3268710	SRR3268710.Treponema.ds473145-reads	473145	SRR3268710	reads	TPA	2013	Arora_2016	clinical acquired	Yes	Yes	No	Netherlands	Europe	Nichols	0.03998	Yes	No	51	8	Yes	Yes	Yes	No
SW6	SRR3268732	SRR3268732.Treponema.ds301291-reads	301291	SRR3268732	reads	TPA	2012	Arora_2016	clinical acquired	Yes	Yes	No	Switzerland	Europe	SS14	0.0719026	Yes	No	19.1	1	Yes	Yes	Yes	No
SW8	SRR3268736	SRR3268736.Treponema.ds906419-reads	906419	SRR3268736	reads	TPA	2012	Arora_2016	clinical acquired	Yes	Yes	No	Switzerland	Europe	SS14	0.0386611	Yes	No	43.3	1	Yes	Yes	Yes	No
UW249B	SRR3268758	SRR3268758.Treponema.ds504230-reads	504230	SRR3268758	reads	TPA	2004	Arora_2016	rabbit inoculation	Yes	No	No	USA	N.America	SS14	0.126786	Yes	No	55.2	1	Yes	Yes	No	No
Chicago_tube2	15169_6#54	15169_6#54.Treponema.ds2500000-reads	2500000	ERR2756161	reads	TPA	1951	Beale_2019_Global_TPA	Nichols_rabbit_passage	No	No	No	USA	N.America	Nichols	0.0347793	Yes	No	297.4	12	Yes	Yes	No	No
Nichols_Houston_E	15169_6#56	15169_6#56.Treponema.ds2500000-reads	2500000	ERR2756162	reads	TPA	1912	Beale_2019_Global_TPA	Nichols_rabbit_passage	No	No	No	USA	N.America	Nichols	0.0379828	Yes	No	282.9	11	Yes	No	No	No
Nichols_Houston_J	15169_6#52	15169_6#52.Treponema.ds2500000-reads	2500000	ERR2756160	reads	TPA	1912	Beale_2019_Global_TPA	Nichols_rabbit_passage	No	No	No	USA	N.America	Nichols	0.0370824	Yes	No	310.4	10	Yes	No	No	No
Nichols_Houston_O	15169_6#60	15169_6#60.Treponema.ds2500000-reads	2500000	ERR2756163	reads	TPA	1912	Beale_2019_Global_TPA	Nichols_rabbit_passage	No	No	No	USA	N.America	Nichols	0.0371658	Yes	No	309.5	11	Yes	No	No	No
NL09	22931_6#4	22931_6#4.Treponema.ds2207961-reads	2207961	ERR2710610	reads	TPA	2016	Beale_2019_Global_TPA	Clinical_Swab	Yes	Yes	No	UK	Europe	SS14	0.0382355	Yes	No	33.3	1	Yes	Yes	No	No
NL10	22931_6#5	22931_6#5.Treponema.ds2500000-reads	2500000	ERR2710611	reads	TPA	2016	Beale_2019_Global_TPA	Clinical_Swab	Yes	Yes	No	UK	Europe	SS14	0.0369306	Yes	No	120.7	1	Yes	Yes	Yes	No
NL11	22931_6#6	22931_6#6.Treponema.ds2500000-reads	2500000	ERR2710612	reads	TPA	2016	Beale_2019_Global_TPA	Clinical_Swab	Yes	Yes	No	UK	Europe	SS14	0.0372904	Yes	No	66.8	1	Yes	Yes	Yes	No
NL13	22931_6#8	22931_6#8.Treponema.ds1618428-reads	1618428	ERR2710614	reads	TPA	2016	Beale_2019_Global_TPA	Clinical_Swab	Yes	Yes	No	UK	Europe	SS14	0.0415227	Yes	No	24.1	1	Yes	Yes	Uncertain	No
NL14	22931_6#9	22931_6#9.Treponema.ds2500000-reads	2500000	ERR2710615	reads	TPA	2016	Beale_2019_Global_TPA	Clinical_Swab	Yes	Yes	No	UK	Europe	Nichols	0.0377169	Yes	No	53.9	14	Yes	Yes	Yes	No
NL16	22931_6#11	22931_6#11.Treponema.ds2500000-reads	2500000	ERR2710617	reads	TPA	2016	Beale_2019_Global_TPA	Clinical_Swab	Yes	Yes	No	UK	Europe	SS14	0.036942	Yes	No	113.2	1	Yes	Yes	Yes	No
NL17	22931_6#12	22931_6#12.Treponema.ds778035-reads	778035	ERR2710618	reads	TPA	2016	Beale_2019_Global_TPA	Clinical_Swab	Yes	Yes	No	UK	Europe	Nichols	0.152903	Yes	No	11.8	14	Yes	Yes	Yes	No
NL19	22931_6#13	22931_6#13.Treponema.ds2422288-reads	2422288	ERR2710619	reads	TPA	2016	Beale_2019_Global_TPA	Clinical_Swab	Yes	Yes	No	UK	Europe	Nichols	0.0386006	Yes	No	36.6	14	Yes	Yes	Yes	No
Seattle_81-4	15169_7#74	15169_7#74.Treponema.ds2500000-reads	2500000	ERR2756164	reads	TPA	1980	Beale_2019_Global_TPA	rabbit inoculation	No	No	No	USA	N.America	Nichols	0.0313347	Yes	No	119	7	Yes	Yes	No	No
UW074B	24141_6#7	24141_6#7.Treponema.ds2500000-reads	2500000	ERR2756195	reads	TPA	2004	Beale_2019_Global_TPA	low_rabbit_passage	Yes	No	No	USA	N.America	SS14	0.0368938	Yes	No	468.1	1	Yes	Yes	Yes	No
UW093B	24141_7#12	24141_7#12.Treponema.ds2500000-reads	2500000	ERR2756214	reads	TPA	2001	Beale_2019_Global_TPA	low_rabbit_passage	Yes	No	No	USA	N.America	SS14	0.0369561	Yes	No	269.7	1	Yes	Yes	No	No
UW099B	24141_4#18	24141_4#18.Treponema.ds2500000-reads	2500000	ERR2756175	reads	TPA	2001	Beale_2019_Global_TPA	low_rabbit_passage	Yes	No	No	USA	N.America	SS14	0.036971	Yes	No	490.3	1	Yes	Yes	No	No
UW102B	24141_6#6	24141_6#6.Treponema.ds2500000-reads	2500000	ERR2756194	reads	TPA	2002	Beale_2019_Global_TPA	low_rabbit_passage	Yes	No	No	USA	N.America	SS14	0.0369324	Yes	No	445.5	1	Yes	Yes	No	No
UW104B	24141_8#12	24141_8#12.Treponema.ds2500000-reads	2500000	ERR2756229	reads	TPA	2002	Beale_2019_Global_TPA	low_rabbit_passage	Yes	No	No	USA	N.America	SS14	0.0371333	Yes	No	99.5	1	Yes	Yes	No	No
UW116B	24141_4#6	24141_4#6.Treponema.ds2500000-reads	2500000	ERR2756171	reads	TPA	2002	Beale_2019_Global_TPA	low_rabbit_passage	Yes	No	No	USA	N.America	SS14	0.0370236	Yes	No	511.2	2	Yes	Yes	No	Yes
UW125B	24141_6#11	24141_6#11.Treponema.ds2500000-reads	2500000	ERR2756198	reads	TPA	2002	Beale_2019_Global_TPA	low_rabbit_passage	Yes	No	No	USA	N.America	SS14	0.0369096	Yes	No	452.1	1	Yes	Yes	No	No
UW126B	24141_7#3	24141_7#3.Treponema.ds2500000-reads	2500000	ERR2756207	reads	TPA	2002	Beale_2019_Global_TPA	low_rabbit_passage	Yes	No	No	USA	N.America	SS14	0.0368947	Yes	No	376.1	1	Yes	Yes	No	No
UW133B	24141_5#20	24141_5#20.Treponema.ds2500000-reads	2500000	ERR2756188	reads	TPA	2002	Beale_2019_Global_TPA	low_rabbit_passage	Yes	No	No	USA	N.America	SS14	0.0369842	Yes	No	473.7	1	Yes	Yes	Yes	No
UW134B	24141_7#18	24141_7#18.Treponema.ds2500000-reads	2500000	ERR2756219	reads	TPA	2002	Beale_2019_Global_TPA	low_rabbit_passage	Yes	No	No	USA	N.America	SS14	0.036928	Yes	No	348.9	1	Yes	Yes	No	No
UW138B	24141_6#15	24141_6#15.Treponema.ds2500000-reads	2500000	ERR2756201	reads	TPA	2002	Beale_2019_Global_TPA	low_rabbit_passage	Yes	No	No	USA	N.America	SS14	0.0369394	Yes	No	450.2	1	Yes	Yes	No	No
UW140B	24141_5#16	24141_5#16.Treponema.ds2500000-reads	2500000	ERR2756185	reads	TPA	2002	Beale_2019_Global_TPA	low_rabbit_passage	Yes	No	No	USA	N.America	SS14	0.0370245	Yes	No	482.1	1	Yes	Yes	No	No
UW147B	24141_6#14	24141_6#14.Treponema.ds2500000-reads	2500000	ERR2756200	reads	TPA	2003	Beale_2019_Global_TPA	low_rabbit_passage	Yes	No	No	USA	N.America	SS14	0.0369096	Yes	No	471	1	Yes	Yes	No	No
UW148B	24141_6#18	24141_6#18.Treponema.ds2500000-reads	2500000	ERR2756203	reads	TPA	2003	Beale_2019_Global_TPA	low_rabbit_passage	Yes	No	No	USA	N.America	SS14	0.0369148	Yes	No	428	1	Yes	Yes	Yes	No
UW149B	24141_8#10	24141_8#10.Treponema.ds2500000-reads	2500000	ERR2756227	reads	TPA	2003	Beale_2019_Global_TPA	low_rabbit_passage	Yes	No	No	USA	N.America	SS14	0.0370482	Yes	No	113.2	1	Yes	Yes	No	No
UW155B	24141_8#2	24141_8#2.Treponema.ds2500000-reads	2500000	ERR2756221	reads	TPA	2003	Beale_2019_Global_TPA	low_rabbit_passage	Yes	No	No	USA	N.America	SS14	0.0369719	Yes	No	274.6	1	Yes	Yes	No	No
UW181B	24141_6#17	24141_6#17.Treponema.ds2500000-reads	2500000	ERR2756202	reads	TPA	2003	Beale_2019_Global_TPA	low_rabbit_passage	Yes	No	No	USA	N.America	SS14	0.0369271	Yes	No	424.3	1	Yes	Yes	No	No
UW186B	24141_5#17	24141_5#17.Treponema.ds2500000-reads	2500000	ERR2756186	reads	TPA	2003	Beale_2019_Global_TPA	low_rabbit_passage	Yes	No	No	USA	N.America	SS14	0.0370403	Yes	No	452.9	2	Yes	Yes	No	Yes
UW187B	24141_6#4	24141_6#4.Treponema.ds2500000-reads	2500000	ERR2756192	reads	TPA	2003	Beale_2019_Global_TPA	low_rabbit_passage	Yes	No	No	USA	N.America	SS14	0.0369464	Yes	No	469	2	Yes	Yes	No	No
UW189B	24141_5#18	24141_5#18.Treponema.ds2471082-reads	2471082	ERR2756187	reads	TPA	2004	Beale_2019_Global_TPA	low_rabbit_passage	Yes	No	No	USA	N.America	Nichols	0.0372457	Yes	No	381	8	Yes	Yes	Yes	No
UW195B	24141_8#5	24141_8#5.Treponema.ds2500000-reads	2500000	ERR2756223	reads	TPA	2003	Beale_2019_Global_TPA	low_rabbit_passage	Yes	No	No	USA	N.America	SS14	0.0370473	Yes	No	220.3	1	Yes	Yes	Yes	No
UW211B	24141_7#8	24141_7#8.Treponema.ds2500000-reads	2500000	ERR2756212	reads	TPA	2003	Beale_2019_Global_TPA	low_rabbit_passage	Yes	No	No	USA	N.America	SS14	0.0369192	Yes	No	434.7	1	Yes	Yes	No	No
UW213B	24141_6#20	24141_6#20.Treponema.ds2500000-reads	2500000	ERR2756205	reads	TPA	2003	Beale_2019_Global_TPA	low_rabbit_passage	Yes	No	No	USA	N.America	SS14	0.0369526	Yes	No	438.2	2	Yes	Yes	No	Yes
UW215B	24141_7#10	24141_7#10.Treponema.ds2500000-reads	2500000	ERR2756213	reads	TPA	2004	Beale_2019_Global_TPA	low_rabbit_passage	Yes	No	No	USA	N.America	SS14	0.0369333	Yes	No	431.3	2	Yes	Yes	No	Yes
UW228B	24141_6#5	24141_6#5.Treponema.ds2500000-reads	2500000	ERR2756193	reads	TPA	2004	Beale_2019_Global_TPA	low_rabbit_passage	Yes	No	No	USA	N.America	SS14	0.0369341	Yes	No	485.2	2	Yes	Yes	No	Yes
UW231B	24141_7#6	24141_7#6.Treponema.ds2500000-reads	2500000	ERR2756210	reads	TPA	2004	Beale_2019_Global_TPA	low_rabbit_passage	Yes	No	No	USA	N.America	SS14	0.0369447	Yes	No	401.5	2	Yes	Yes	No	Yes
UW244B	24141_7#16	24141_7#16.Treponema.ds2500000-reads	2500000	ERR2756217	reads	TPA	2004	Beale_2019_Global_TPA	low_rabbit_passage	Yes	No	No	USA	N.America	SS14	0.0369412	Yes	No	333.5	1	Yes	Yes	Yes	No
UW248B	24141_5#5	24141_5#5.Treponema.ds2500000-reads	2500000	ERR2756178	reads	TPA	2004	Beale_2019_Global_TPA	low_rabbit_passage	Yes	No	No	USA	N.America	SS14	0.0370298	Yes	No	487.4	1	Yes	Yes	Yes	No
UW254B	24141_6#2	24141_6#2.Treponema.ds2500000-reads	2500000	ERR2756190	reads	TPA	2004	Beale_2019_Global_TPA	low_rabbit_passage	Yes	No	No	USA	N.America	SS14	0.0369464	Yes	No	494.5	2	Yes	Yes	No	Yes
UW257B	24141_5#12	24141_5#12.Treponema.ds2500000-reads	2500000	ERR2756182	reads	TPA	2004	Beale_2019_Global_TPA	low_rabbit_passage	Yes	No	No	USA	N.America	SS14	0.037	Yes	No	490.9	1	Yes	Yes	No	No
UW259B	24141_7#17	24141_7#17.Treponema.ds2500000-reads	2500000	ERR2756218	reads	TPA	2004	Beale_2019_Global_TPA	low_rabbit_passage	Yes	No	No	USA	N.America	SS14	0.0369298	Yes	No	293.7	1	Yes	Yes	Yes	No
UW262B	24141_4#11	24141_4#11.Treponema.ds2500000-reads	2500000	ERR2756172	reads	TPA	2004	Beale_2019_Global_TPA	low_rabbit_passage	Yes	No	No	USA	N.America	SS14	0.0369692	Yes	No	417	1	Yes	Yes	Yes	No
UW264B	24141_8#9	24141_8#9.Treponema.ds2500000-reads	2500000	ERR2756226	reads	TPA	2004	Beale_2019_Global_TPA	low_rabbit_passage	Yes	No	No	USA	N.America	SS14	0.0370903	Yes	No	101.8	1	Yes	Yes	Yes	No
UW279B	24141_6#9	24141_6#9.Treponema.ds2411473-reads	2411473	ERR2756197	reads	TPA	2004	Beale_2019_Global_TPA	low_rabbit_passage	Yes	No	No	USA	N.America	Nichols	0.037229	Yes	No	269.9	8	Yes	Yes	Yes	No
UW280B	24141_8#3	24141_8#3.Treponema.ds2500000-reads	2500000	ERR2756222	reads	TPA	2004	Beale_2019_Global_TPA	low_rabbit_passage	Yes	No	No	USA	N.America	SS14	0.0370087	Yes	No	194.1	1	Yes	Yes	Yes	No
UW281B	24141_7#7	24141_7#7.Treponema.ds2500000-reads	2500000	ERR2756211	reads	TPA	2004	Beale_2019_Global_TPA	low_rabbit_passage	Yes	No	No	USA	N.America	SS14	0.0369087	Yes	No	364.8	1	Yes	Yes	No	No
UW291B	24141_4#19	24141_4#19.Treponema.ds2500000-reads	2500000	ERR2756176	reads	TPA	2004	Beale_2019_Global_TPA	low_rabbit_passage	Yes	No	No	USA	N.America	SS14	0.0369526	Yes	No	497.5	1	Yes	Yes	Yes	No
UW298B	24141_3#11	24141_3#11.Treponema.ds2500000-reads	2500000	ERR2756168	reads	TPA	2004	Beale_2019_Global_TPA	low_rabbit_passage	Yes	No	No	USA	N.America	SS14	0.037007	Yes	No	470.9	1	Yes	Yes	No	No
UW303B	24141_8#11	24141_8#11.Treponema.ds2500000-reads	2500000	ERR2756228	reads	TPA	2005	Beale_2019_Global_TPA	low_rabbit_passage	Yes	No	No	USA	N.America	SS14	0.0370666	Yes	No	136.8	1	Yes	Yes	Yes	No
UW304B	24141_8#6	24141_8#6.Treponema.ds2500000-reads	2500000	ERR2756224	reads	TPA	2005	Beale_2019_Global_TPA	low_rabbit_passage	Yes	No	No	USA	N.America	SS14	0.0369842	Yes	No	179.7	1	Yes	Yes	Yes	No
UW327B	24141_8#7	24141_8#7.Treponema.ds2500000-reads	2500000	ERR2756225	reads	TPA	2005	Beale_2019_Global_TPA	low_rabbit_passage	Yes	No	No	USA	N.America	SS14	0.0372167	Yes	No	93.9	1	Yes	Yes	Yes	No
UW330B	24141_6#12	24141_6#12.Treponema.ds2500000-reads	2500000	ERR2756199	reads	TPA	2005	Beale_2019_Global_TPA	low_rabbit_passage	Yes	No	No	USA	N.America	SS14	0.036942	Yes	No	470.3	2	Yes	Yes	No	Yes
UW337B	24141_4#12	24141_4#12.Treponema.ds2500000-reads	2500000	ERR2756173	reads	TPA	2005	Beale_2019_Global_TPA	low_rabbit_passage	Yes	No	No	USA	N.America	SS14	0.037014	Yes	No	500.5	2	Yes	Yes	No	Yes
UW344B	24141_6#1	24141_6#1.Treponema.ds2500000-reads	2500000	ERR2756189	reads	TPA	2005	Beale_2019_Global_TPA	low_rabbit_passage	Yes	No	No	USA	N.America	SS14	0.0369043	Yes	No	487	1	Yes	Yes	No	No
UW368B	24141_6#8	24141_6#8.Treponema.ds2500000-reads	2500000	ERR2756196	reads	TPA	2005	Beale_2019_Global_TPA	low_rabbit_passage	Yes	No	No	USA	N.America	SS14	0.0369052	Yes	No	473.7	1	Yes	Yes	No	No
UW370B	24141_3#16	24141_3#16.Treponema.ds2500000-reads	2500000	ERR2756169	reads	TPA	2005	Beale_2019_Global_TPA	low_rabbit_passage	Yes	No	No	USA	N.America	SS14	0.0370298	Yes	No	513.8	2	Yes	Yes	No	Yes
UW376B	24141_5#4	24141_5#4.Treponema.ds2500000-reads	2500000	ERR2756177	reads	TPA	2005	Beale_2019_Global_TPA	low_rabbit_passage	Yes	No	No	USA	N.America	SS14	0.037021	Yes	No	476.1	1	Yes	Yes	Yes	No
UW379B	24141_7#2	24141_7#2.Treponema.ds2500000-reads	2500000	ERR2756206	reads	TPA	2005	Beale_2019_Global_TPA	low_rabbit_passage	Yes	No	No	USA	N.America	SS14	0.0369157	Yes	No	357.9	1	Yes	Yes	Yes	No
UW383B	24141_7#4	24141_7#4.Treponema.ds2500000-reads	2500000	ERR2756208	reads	TPA	2005	Beale_2019_Global_TPA	low_rabbit_passage	Yes	No	No	USA	N.America	SS14	0.0369175	Yes	No	333	1	Yes	Yes	Yes	No
UW391B	24141_4#15	24141_4#15.Treponema.ds2500000-reads	2500000	ERR2756174	reads	TPA	2005	Beale_2019_Global_TPA	low_rabbit_passage	Yes	No	No	USA	N.America	SS14	0.0369806	Yes	No	489.5	1	Yes	Yes	Yes	No
UW397B	24141_5#11	24141_5#11.Treponema.ds2500000-reads	2500000	ERR2756181	reads	TPA	2006	Beale_2019_Global_TPA	low_rabbit_passage	Yes	No	No	USA	N.America	SS14	0.0369894	Yes	No	483	1	Yes	Yes	Yes	No
UW411B	24141_6#3	24141_6#3.Treponema.ds2500000-reads	2500000	ERR2756191	reads	TPA	2006	Beale_2019_Global_TPA	low_rabbit_passage	Yes	No	No	USA	N.America	SS14	0.036914	Yes	No	457.7	1	Yes	Yes	Yes	No
UW473B	24141_5#15	24141_5#15.Treponema.ds2500000-reads	2500000	ERR2756184	reads	TPA	2006	Beale_2019_Global_TPA	low_rabbit_passage	Yes	No	No	USA	N.America	SS14	0.0369921	Yes	No	479.9	1	Yes	Yes	Yes	No
UW492B	24141_7#15	24141_7#15.Treponema.ds2500000-reads	2500000	ERR2756216	reads	TPA	2006	Beale_2019_Global_TPA	low_rabbit_passage	Yes	No	No	USA	N.America	SS14	0.141054	Yes	No	227.2	1	Yes	Yes	Yes	No
UW526B	24141_7#19	24141_7#19.Treponema.ds2500000-reads	2500000	ERR2756220	reads	TPA	2007	Beale_2019_Global_TPA	low_rabbit_passage	Yes	No	No	USA	N.America	SS14	0.0369929	Yes	No	290	1	Yes	Yes	Yes	No
UW823B	24141_5#7	24141_5#7.Treponema.ds2500000-reads	2500000	ERR2756179	reads	TPA	2011	Beale_2019_Global_TPA	low_rabbit_passage	Yes	No	No	USA	N.America	SS14	0.0316146	Yes	No	483.1	1	Yes	Yes	Yes	No
UW824B	24141_3#17	24141_3#17.Treponema.ds2500000-reads	2500000	ERR2756170	reads	TPA	2011	Beale_2019_Global_TPA	low_rabbit_passage	Yes	No	No	USA	N.America	SS14	0.0369341	Yes	No	514.3	1	Yes	Yes	Yes	No
UW852B	24141_6#19	24141_6#19.Treponema.ds2500000-reads	2500000	ERR2756204	reads	TPA	2011	Beale_2019_Global_TPA	low_rabbit_passage	Yes	No	No	USA	N.America	SS14	0.0370289	Yes	No	404	1	Yes	Yes	Yes	No
DAL-1	NC_016844.1	NC_016844.1	-	NC_016844.1	assemblies	TPA	-	Čejková_2012	rabbit inoculation	No	No	No	USA	N.America	Nichols	0.0376862	Yes	No	48.6	10	Yes	No	No	No
SMUTp_01	SRR10041775	SRR10041775.Treponema.ds1447020-reads	1447020	SRR10041775	reads	TPA	2018	Chen_2020	rabbit_passage	No	No	No	China	Asia	SS14	0.0370754	Yes	No	333.5	1	Yes	Yes	Yes	No
SMUTp_02	SRR10041774	SRR10041774.Treponema.ds2500000-reads	2500000	SRR10041774	reads	TPA	2017	Chen_2020	rabbit_passage	No	No	No	China	Asia	SS14	0.0340037	Yes	No	566.5	1	Yes	Yes	Yes	No
SMUTp_04	SRR10041772	SRR10041772.Treponema.ds2500000-reads	2500000	SRR10041772	reads	TPA	2018	Chen_2020	Clinical_Swab	Yes	Yes	No	China	Asia	SS14	0.115003	Yes	No	189.8	2	Yes	Yes	Yes	No
SMUTp_07	SRR10041769	SRR10041769.Treponema.ds52685-reads	52685	SRR10041769	reads	TPA	2018	Chen_2020	Clinical_Swab	Yes	Yes	No	China	Asia	Nichols	0.0365666	Yes	No	9.2	NA	No	No	NA	NA
SMUTp_08	SRR10041768	SRR10041768.Treponema.ds4000000-reads	4000000	SRR10041768	reads	TPA	2018	Chen_2020	Clinical_Swab	Yes	Yes	No	China	Asia	SS14	0.0665282	Yes	No	316.1	1	Yes	Yes	No	Yes
SMUTp_09	SRR10041767	SRR10041767.Treponema.ds4000000-reads	4000000	SRR10041767	reads	TPA	2018	Chen_2020	Clinical_Swab	Yes	Yes	No	China	Asia	SS14	0.0324648	Yes	No	401.8	NA	No	No	NA	NA
CW30	SRR8501163.not-sapiens	SRR8501163.ds2500000-reads	2500000	SRR8501163	reads	TPA	2014	Grillová_2019	clinical acquired	No	Yes	No	Czech Republic	Europe	SS14	0.0369894	Yes	No	417.6	1	Yes	Yes	No	No
CW56	SRR8501162.not-sapiens	SRR8501162.ds2012532-reads	2012532	SRR8501162	reads	TPA	2013	Grillová_2019	clinical acquired	Yes	Yes	No	Cuba	Caribbean	SS14	0.0378327	Yes	No	85.6	1	Yes	Yes	Yes	No
CW59	SRR8501165.not-sapiens	SRR8501165.ds2500000-reads	2500000	SRR8501165	reads	TPA	2012	Grillová_2019	clinical acquired	Yes	Yes	No	France	Europe	Nichols	0.0493316	Yes	No	174.2	8	Yes	Yes	No	No
CW65	SRR8501164.not-sapiens	SRR8501164.ds356365-reads	356365	SRR8501164	reads	TPA	2014	Grillová_2019	clinical acquired	Yes	Yes	No	Australia	Oceania	Nichols	0.0307258	Yes	No	27.4	16	Yes	Yes	No	No
CW82	SRR8501167	SRR8501167.ds2500000-reads	2500000	SRR8501167	reads	TPA	2016	Grillová_2019	clinical acquired	Yes	Yes	No	Cuba	Caribbean	Nichols	0.0383338	Yes	No	80.8	Singleton	Yes	Yes	No	No
CW83	SRR8501166.not-sapiens	SRR8501166.ds2500000-reads	2500000	SRR8501166	reads	TPA	2015	Grillová_2019	clinical acquired	Yes	Yes	No	Cuba	Caribbean	Nichols	0.044799	Yes	No	22.4	17	Yes	Yes	No	No
CW84	SRR8501169.not-sapiens	SRR8501169.ds2038886-reads	2038886	SRR8501169	reads	TPA	2015	Grillová_2019	clinical acquired	Yes	Yes	No	France	Europe	SS14	0.0663273	Yes	No	205.2	1	Yes	Yes	Yes	No
CW86	SRR8501171.not-sapiens	SRR8501171.ds2230553-reads	2230553	SRR8501171	reads	TPA	2013	Grillová_2019	clinical acquired	Yes	Yes	No	France	Europe	Nichols	0.0908597	Yes	No	38.1	8	Yes	Yes	No	No
CW87	SRR8501170.not-sapiens	SRR8501170.ds1033042-reads	1033042	SRR8501170	reads	TPA	2016	Grillová_2019	clinical acquired	Yes	Yes	No	France	Europe	SS14	0.0633688	Yes	No	43.7	1	Yes	Yes	Yes	No
Nichols_v2	NC_021490.2	NC_021490.2	-	NC_021490.2	assemblies	TPA	1912	Pětrošová_2013	rabbit passage	No	No	No	USA	N.America	Nichols	0.0374958	Yes	No	48.6	11	Yes	No	No	No
SS14_v2	NC_021508.1	NC_021508.1	-	NC_021508.1	assemblies	TPA	1977	Pětrošová_2013	rabbit passage	No	No	No	USA	N.America	SS14	0.0361821	Yes	No	48.6	Singleton	Yes	Yes	Yes	No
PT_SIF0697	SRR3571774	SRR3571774.Treponema.ds281646-reads	281646	SRR3571774	reads	TPA	2009	Pinto_2016	Clinical_Swab	Yes	Yes	No	Portugal	Europe	SS14	0.038153	Yes	No	72.7	1	Yes	Yes	No	No
PT_SIF0857	SRR3584965	SRR3584965.Treponema.ds405074-reads	405074	SRR3584965	reads	TPA	2010	Pinto_2016	clinical acquired	Yes	Yes	No	Portugal	Europe	SS14	0.0377178	Yes	No	85.2	1	Yes	Yes	Yes	No
PT_SIF0877_3	SRR3571775	SRR3571775.Treponema.ds572707-reads	572707	SRR3571775	reads	TPA	2010	Pinto_2016	clinical acquired	Yes	Yes	No	Portugal	Europe	SS14	0.0370315	Yes	No	162.4	1	Yes	Yes	Yes	No
PT_SIF0954	SRR3571778	SRR3571778.Treponema.ds1267709-reads	1267709	SRR3571778	reads	TPA	2010	Pinto_2016	clinical acquired	Yes	Yes	No	Portugal	Europe	SS14	0.0368639	Yes	No	253.4	1	Yes	Yes	Yes	No
PT_SIF1002	SRR3571783	SRR3571783.Treponema.ds1307932-reads	1307932	SRR3571783	reads	TPA	2011	Pinto_2016	clinical acquired	Yes	Yes	No	Portugal	Europe	SS14	0.0368499	Yes	No	379.3	1	Yes	Yes	Yes	No
PT_SIF1020	SRR3571785	SRR3571785.Treponema.ds1709469-reads	1709469	SRR3571785	reads	TPA	2011	Pinto_2016	clinical acquired	Yes	Yes	No	Portugal	Europe	SS14	0.0366858	Yes	No	412.3	1	Yes	Yes	Yes	No
PT_SIF1063	SRR3571786	SRR3571786.Treponema.ds277675-reads	277675	SRR3571786	reads	TPA	2012	Pinto_2016	clinical acquired	Yes	Yes	No	Portugal	Europe	SS14	0.0385549	Yes	No	63.7	1	Yes	Yes	No	No
PT_SIF1142	SRR3584839	SRR3584839.Treponema.ds280471-reads	280471	SRR3584839	reads	TPA	2013	Pinto_2016	clinical acquired	Yes	Yes	No	Portugal	Europe	SS14	0.0396676	Yes	No	50	1	Yes	Yes	Yes	No
PT_SIF1156	SRR3584840	SRR3584840.Treponema.ds2500000-reads	2500000	SRR3584840	reads	TPA	2013	Pinto_2016	clinical acquired	Yes	Yes	No	Portugal	Europe	SS14	0.036792	Yes	No	727.8	1	Yes	Yes	No	No
PT_SIF1167	SRR3584841	SRR3584841.Treponema.ds482744-reads	482744	SRR3584841	reads	TPA	2013	Pinto_2016	clinical acquired	Yes	Yes	No	Portugal	Europe	SS14	0.0375291	Yes	No	90.6	1	Yes	Yes	No	No
PT_SIF1183	SRR3584842	SRR3584842.Treponema.ds1181556-reads	1181556	SRR3584842	reads	TPA	2013	Pinto_2016	clinical acquired	Yes	Yes	No	Portugal	Europe	SS14	0.036928	Yes	No	208	1	Yes	Yes	Yes	No
PT_SIF1196	SRR3584843	SRR3584843.Treponema.ds2500000-reads	2500000	SRR3584843	reads	TPA	2013	Pinto_2016	clinical acquired	Yes	Yes	No	Portugal	Europe	SS14	0.0370359	Yes	No	713.9	1	Yes	Yes	Yes	No
PT_SIF1200	SRR3584844	SRR3584844.Treponema.ds1533577-reads	1533577	SRR3584844	reads	TPA	2013	Pinto_2016	clinical acquired	Yes	Yes	No	Portugal	Europe	SS14	0.0373027	Yes	No	147.9	1	Yes	Yes	Yes	No
PT_SIF1242	SRR3584845	SRR3584845.Treponema.ds2500000-reads	2500000	SRR3584845	reads	TPA	2014	Pinto_2016	clinical acquired	Yes	Yes	No	Portugal	Europe	SS14	0.0368332	Yes	No	555.8	1	Yes	Yes	Yes	No
PT_SIF1252	SRR3584871	SRR3584871.Treponema.ds2018221-reads	2018221	SRR3584871	reads	TPA	2014	Pinto_2016	clinical acquired	Yes	Yes	No	Portugal	Europe	SS14	0.0367736	Yes	No	528	1	Yes	Yes	Yes	No
PT_SIF1261	SRR3584875	SRR3584875.Treponema.ds1968237-reads	1968237	SRR3584875	reads	TPA	2014	Pinto_2016	clinical acquired	Yes	Yes	No	Portugal	Europe	SS14	0.0369982	Yes	No	426.5	1	Yes	Yes	Yes	No
PT_SIF1278	SRR3584879	SRR3584879.Treponema.ds235573-reads	235573	SRR3584879	reads	TPA	2014	Pinto_2016	clinical acquired	Yes	Yes	No	Portugal	Europe	SS14	0.0386251	Yes	No	57.9	1	Yes	Yes	Yes	No
PT_SIF1280	SRR3584882	SRR3584882.Treponema.ds2500000-reads	2500000	SRR3584882	reads	TPA	2014	Pinto_2016	clinical acquired	Yes	Yes	No	Portugal	Europe	SS14	0.0370895	Yes	No	350.4	1	Yes	Yes	Yes	No
PT_SIF1299	SRR3584884	SRR3584884.Treponema.ds305258-reads	305258	SRR3584884	reads	TPA	2014	Pinto_2016	clinical acquired	Yes	Yes	No	Portugal	Europe	SS14	0.0409672	Yes	No	46.7	1	Yes	Yes	Yes	No
B3	SRR2996728	SRR2996728.Treponema.ds225397-reads	225397	SRR2996728	reads	TPA	2015	Sun_2016	low rabbit passage	Yes	No	No	China	Asia	SS14	0.0368174	Yes	No	57.7	2	Yes	Yes	Yes	No
C3	SRR2996729	SRR2996729.Treponema.ds1156472-reads	1156472	SRR2996729	reads	TPA	2015	Sun_2016	low rabbit passage	Yes	No	No	China	Asia	SS14	0.0361251	Yes	No	295.3	2	Yes	Yes	Yes	No
K3	SRR2996730	SRR2996730.Treponema.ds1809764-reads	1809764	SRR2996730	reads	TPA	2015	Sun_2016	low rabbit passage	Yes	No	No	China	Asia	SS14	0.0361119	Yes	No	461	2	Yes	Yes	Yes	No
Q3	SRR2996732	SRR2996732.Treponema.ds2500000-reads	2500000	SRR2996732	reads	TPA	2015	Sun_2016	low rabbit passage	Yes	No	No	China	Asia	SS14	0.0361373	Yes	No	636	2	Yes	Yes	Yes	No
SHC_0	SRR2996724	SRR2996724.Treponema.ds2500000-reads	2500000	SRR2996724	reads	TPA	2014	Sun_2016	low rabbit passage	Yes	No	No	China	Asia	SS14	0.0359241	Yes	No	633.5	2	Yes	Yes	Yes	No
SHD_R	SRR2996725	SRR2996725.Treponema.ds2500000-reads	2500000	SRR2996725	reads	TPA	2014	Sun_2016	low rabbit passage	Yes	No	No	China	Asia	SS14	0.0357468	Yes	No	633.3	2	Yes	Yes	Yes	No
SHE_V	SRR2996726	SRR2996726.Treponema.ds1117177-reads	1117177	SRR2996726	reads	TPA	2014	Sun_2016	low rabbit passage	Yes	No	No	China	Asia	SS14	0.0356775	Yes	No	283.5	2	Yes	Yes	Yes	No
SHG_I2	SRR2996727	SRR2996727.Treponema.ds537460-reads	537460	SRR2996727	reads	TPA	2014	Sun_2016	low rabbit passage	Yes	No	No	China	Asia	SS14	0.035316	Yes	No	136.6	2	Yes	Yes	Yes	No
Mexico_A-mcf	15169_6#65	15169_6#65.Treponema.ds2500000-reads	2500000	ERR5210584	reads	TPA	1953	Beale_2021	rabbit inoculation	No	No	No	Mexico	N.America	SS14	0.0368297	Yes	No	276.7	Singleton	Yes	Yes	No	No
NL12	22931_6#7	22931_6#7.Treponema.ds726081-reads	726081	ERR2710613	reads	TPA	2016	Beale_2021	Clinical_Swab	Yes	Yes	No	UK	Europe	SS14	0.18045	Yes	No	11.1	1	Yes	Yes	Yes	No
PHE120001A	27455_5#1	27455_5#1.Treponema.ds2500000-reads	2500000	ERR3684609	reads	TPA	2012	Beale_2021	Clinical_Swab	Yes	Yes	No	UK	Europe	SS14	0.0941093	Yes	No	20.6	1	Yes	Yes	Yes	No
PHE120003A	27455_8#1	27455_8#1.Treponema.ds2158516-reads	2158516	ERR3684739	reads	TPA	2012	Beale_2021	Clinical_Swab	Yes	Yes	No	UK	Europe	SS14	0.219131	Yes	No	15.1	1	Yes	Yes	Yes	No
PHE120006A	27455_5#2	27455_5#2.Treponema.ds2500000-reads	2500000	ERR3684610	reads	TPA	2012	Beale_2021	Clinical_Swab	Yes	Yes	No	UK	Europe	SS14	0.0602254	Yes	No	23.9	1	Yes	Yes	Yes	No
PHE120007A	27455_4#1	27455_4#1.Treponema.ds2500000-reads	2500000	ERR3684564	reads	TPA	2012	Beale_2021	Clinical_Swab	Yes	Yes	No	UK	Europe	SS14	0.0393824	Yes	No	44.9	1	Yes	Yes	Yes	No
PHE120009B	27455_3#1	27455_3#1.Treponema.ds2500000-reads	2500000	ERR3684519	reads	TPA	2012	Beale_2021	Clinical_Swab	Yes	Yes	No	UK	Europe	SS14	0.0375467	Yes	No	64.8	1	Yes	Yes	Yes	No
PHE120011A	27455_2#1	27455_2#1.Treponema.ds2500000-reads	2500000	ERR3684482	reads	TPA	2012	Beale_2021	Clinical_Swab	Yes	Yes	No	UK	Europe	SS14	0.041227	Yes	No	36	1	Yes	Yes	Yes	No
PHE120013A	27455_4#2	27455_4#2.Treponema.ds2500000-reads	2500000	ERR3684565	reads	TPA	2012	Beale_2021	Clinical_Swab	Yes	Yes	No	UK	Europe	SS14	0.0556807	Yes	No	26.6	1	Yes	Yes	Yes	No
PHE120014A	27455_7#1	27455_7#1.Treponema.ds2500000-reads	2500000	ERR3684694	reads	TPA	2012	Beale_2021	Clinical_Swab	Yes	Yes	No	UK	Europe	SS14	0.107478	Yes	No	19.2	1	Yes	Yes	No	No
PHE120016A	27455_7#2	27455_7#2.Treponema.ds2500000-reads	2500000	ERR3684695	reads	TPA	2012	Beale_2021	Clinical_Swab	Yes	Yes	No	UK	Europe	SS14	0.0709558	Yes	No	22.7	1	Yes	Yes	No	No
PHE120019A	27455_4#3	27455_4#3.Treponema.ds2500000-reads	2500000	ERR3684566	reads	TPA	2012	Beale_2021	Clinical_Swab	Yes	Yes	No	UK	Europe	SS14	0.064663	Yes	No	24.4	1	Yes	Yes	Yes	No
PHE120021A	27455_3#2	27455_3#2.Treponema.ds2500000-reads	2500000	ERR3684520	reads	TPA	2012	Beale_2021	Clinical_Swab	Yes	Yes	No	UK	Europe	SS14	0.0466624	Yes	No	31.5	1	Yes	Yes	Yes	No
PHE120022A	27455_4#4	27455_4#4.Treponema.ds2500000-reads	2500000	ERR3684567	reads	TPA	2012	Beale_2021	Clinical_Swab	Yes	Yes	No	UK	Europe	SS14	0.120791	Yes	No	18.1	1	Yes	Yes	Yes	No
PHE120024A	27455_3#3	27455_3#3.Treponema.ds2500000-reads	2500000	ERR3684521	reads	TPA	2012	Beale_2021	Clinical_Swab	Yes	Yes	No	UK	Europe	SS14	0.0388024	Yes	No	46.1	1	Yes	Yes	Yes	No
PHE120025A	27455_6#1	27455_6#1.Treponema.ds2500000-reads	2500000	ERR3684652	reads	TPA	2012	Beale_2021	Clinical_Swab	Yes	Yes	No	UK	Europe	SS14	0.0665567	Yes	No	23.8	1	Yes	Yes	Yes	No
PHE120027A	27455_6#2	27455_6#2.Treponema.ds2267554-reads	2267554	ERR3684653	reads	TPA	2012	Beale_2021	Clinical_Swab	Yes	Yes	No	UK	Europe	SS14	0.130512	Yes	No	17.6	1	Yes	Yes	Yes	No
PHE120028A	27455_6#3	27455_6#3.Treponema.ds2500000-reads	2500000	ERR3684654	reads	TPA	2012	Beale_2021	Clinical_Swab	Yes	Yes	No	UK	Europe	SS14	0.0720062	Yes	No	22.8	1	Yes	Yes	Yes	No
PHE120029A	27455_2#3	27455_2#3.Treponema.ds2007497-reads	2007497	ERR3684484	reads	TPA	2012	Beale_2021	Clinical_Swab	Yes	Yes	No	UK	Europe	Nichols	0.136564	Yes	No	16.4	15	Yes	Yes	No	No
PHE120030A	27455_8#3	27455_8#3.Treponema.ds2500000-reads	2500000	ERR3684741	reads	TPA	2012	Beale_2021	Clinical_Swab	Yes	Yes	No	UK	Europe	SS14	0.110929	Yes	No	20.6	1	Yes	Yes	No	No
PHE120032A	27455_7#3	27455_7#3.Treponema.ds2500000-reads	2500000	ERR3684696	reads	TPA	2012	Beale_2021	Clinical_Swab	Yes	Yes	No	UK	Europe	SS14	0.118849	Yes	No	18.8	1	Yes	Yes	Yes	No
PHE120033A	29007_3#1	29007_3#1.Treponema.ds2500000-reads	2500000	ERR4045383	reads	TPA	2012	Beale_2021	Clinical_Swab	Yes	Yes	No	UK	Europe	Nichols	0.105838	Yes	No	17.7	15	Yes	Yes	No	No
PHE120034A	27455_7#4	27455_7#4.Treponema.ds2059933-reads	2059933	ERR3684697	reads	TPA	2012	Beale_2021	Clinical_Swab	Yes	Yes	No	UK	Europe	SS14	0.223384	Yes	No	13.7	1	Yes	Yes	Yes	No
PHE130036A	27455_4#5	27455_4#5.Treponema.ds2500000-reads	2500000	ERR3684568	reads	TPA	2013	Beale_2021	Clinical_Swab	Yes	Yes	No	UK	Europe	SS14	0.0439807	Yes	No	31.4	1	Yes	Yes	Yes	No
PHE130038A	27455_6#4	27455_6#4.Treponema.ds2270395-reads	2270395	ERR3684655	reads	TPA	2013	Beale_2021	Clinical_Swab	Yes	Yes	No	UK	Europe	SS14	0.199034	Yes	No	15.4	1	Yes	Yes	Yes	No
PHE130039A	27455_3#4	27455_3#4.Treponema.ds2500000-reads	2500000	ERR3684522	reads	TPA	2013	Beale_2021	Clinical_Swab	Yes	Yes	No	UK	Europe	SS14	0.0411427	Yes	No	36.9	1	Yes	Yes	Yes	No
PHE130040A	27455_1#1	27455_1#1.Treponema.ds2500000-reads	2500000	ERR3684450	reads	TPA	2013	Beale_2021	Clinical_Swab	Yes	Yes	No	UK	Europe	SS14	0.0368639	Yes	No	222.3	1	Yes	Yes	Yes	No
PHE130041A	27455_6#5	27455_6#5.Treponema.ds1937857-reads	1937857	ERR3684656	reads	TPA	2013	Beale_2021	Clinical_Swab	Yes	Yes	No	UK	Europe	SS14	0.204736	Yes	No	14.7	1	Yes	Yes	Yes	No
PHE130043A	27455_2#4	27455_2#4.Treponema.ds2500000-reads	2500000	ERR3684485	reads	TPA	2013	Beale_2021	Clinical_Swab	Yes	Yes	No	UK	Europe	SS14	0.0407294	Yes	No	35.3	1	Yes	Yes	No	No
PHE130045A	27455_3#5	27455_3#5.Treponema.ds2500000-reads	2500000	ERR3684523	reads	TPA	2013	Beale_2021	Clinical_Swab	Yes	Yes	No	UK	Europe	SS14	0.0439456	Yes	No	33.3	1	Yes	Yes	Yes	No
PHE130046A	27455_6#6	27455_6#6.Treponema.ds2221021-reads	2221021	ERR3684657	reads	TPA	2013	Beale_2021	Clinical_Swab	Yes	Yes	No	UK	Europe	SS14	0.166221	Yes	No	16	1	Yes	Yes	Yes	No
PHE130047A	27455_4#6	27455_4#6.Treponema.ds2500000-reads	2500000	ERR3684569	reads	TPA	2013	Beale_2021	Clinical_Swab	Yes	Yes	No	UK	Europe	SS14	0.0582027	Yes	No	25.4	1	Yes	Yes	Yes	No
PHE130048A	29007_3#15	29007_3#15.Treponema.ds2500000-reads	2500000	ERR4045394	reads	TPA	2013	Beale_2021	Clinical_Swab	Yes	Yes	No	UK	Europe	Nichols	0.0971841	Yes	No	18.4	6	Yes	Yes	No	Yes
PHE130049A	27455_6#7	27455_6#7.Treponema.ds2238189-reads	2238189	ERR3684658	reads	TPA	2013	Beale_2021	Clinical_Swab	Yes	Yes	No	UK	Europe	SS14	0.14159	Yes	No	17.1	1	Yes	Yes	Yes	No
PHE130050A	27455_6#8	27455_6#8.Treponema.ds2500000-reads	2500000	ERR3684659	reads	TPA	2013	Beale_2021	Clinical_Swab	Yes	Yes	No	UK	Europe	SS14	0.114326	Yes	No	19.1	1	Yes	Yes	Yes	No
PHE130051A	27847_1#2	27847_1#2.Treponema.ds2173255-reads	2173255	ERR3811625	reads	TPA	2013	Beale_2021	Clinical_Swab	Yes	Yes	No	UK	Europe	SS14	0.242727	Yes	No	13.3	1	Yes	Yes	Yes	No
PHE130052A	27455_1#2	27455_1#2.Treponema.ds2500000-reads	2500000	ERR3684451	reads	TPA	2013	Beale_2021	Clinical_Swab	Yes	Yes	No	UK	Europe	SS14	0.0371684	Yes	No	88.2	1	Yes	Yes	Yes	No
PHE130053A	27455_5#5	27455_5#5.Treponema.ds2500000-reads	2500000	ERR3684613	reads	TPA	2013	Beale_2021	Clinical_Swab	Yes	Yes	No	UK	Europe	SS14	0.0689743	Yes	No	22.9	1	Yes	Yes	Uncertain	No
PHE130054A	27455_4#8	27455_4#8.Treponema.ds2500000-reads	2500000	ERR3684571	reads	TPA	2013	Beale_2021	Clinical_Swab	Yes	Yes	No	UK	Europe	SS14	0.107634	Yes	No	19.5	1	Yes	Yes	Yes	No
PHE130056A	27455_4#9	27455_4#9.Treponema.ds2500000-reads	2500000	ERR3684572	reads	TPA	2013	Beale_2021	Clinical_Swab	Yes	Yes	No	UK	Europe	SS14	0.0700037	Yes	No	24.3	1	Yes	Yes	Yes	No
PHE130060A	27455_7#5	27455_7#5.Treponema.ds2475114-reads	2475114	ERR3684698	reads	TPA	2013	Beale_2021	Clinical_Swab	Yes	Yes	No	UK	Europe	SS14	0.188577	Yes	No	15.5	1	Yes	Yes	No	No
PHE130064A	27455_3#6	27455_3#6.Treponema.ds2500000-reads	2500000	ERR3684524	reads	TPA	2013	Beale_2021	Clinical_Swab	Yes	Yes	No	UK	Europe	SS14	0.0379222	Yes	No	58	1	Yes	Yes	Yes	No
PHE140073A	27455_4#10	27455_4#10.Treponema.ds2500000-reads	2500000	ERR3684573	reads	TPA	2014	Beale_2021	Clinical_Swab	Yes	Yes	No	UK	Europe	SS14	0.0397642	Yes	No	41	Singleton	Yes	Yes	No	No
PHE140074A	27455_3#7	27455_3#7.Treponema.ds2500000-reads	2500000	ERR3684525	reads	TPA	2014	Beale_2021	Clinical_Swab	Yes	Yes	No	UK	Europe	SS14	0.0524672	Yes	No	27.5	1	Yes	Yes	Yes	No
PHE140076A	29007_3#2	29007_3#2.Treponema.ds2500000-reads	2500000	ERR4045384	reads	TPA	2014	Beale_2021	Clinical_Swab	Yes	Yes	No	UK	Europe	Nichols	0.183413	Yes	No	14.2	14	Yes	Yes	Yes	No
PHE140081A	27455_6#9	27455_6#9.Treponema.ds2500000-reads	2500000	ERR3684660	reads	TPA	2014	Beale_2021	Clinical_Swab	Yes	Yes	No	UK	Europe	SS14	0.13019	Yes	No	18.6	1	Yes	Yes	Yes	No
PHE140083A	27455_6#10	27455_6#10.Treponema.ds2500000-reads	2500000	ERR3684661	reads	TPA	2014	Beale_2021	Clinical_Swab	Yes	Yes	No	UK	Europe	SS14	0.0824075	Yes	No	21.4	1	Yes	Yes	Yes	No
PHE140084A	27455_7#7	27455_7#7.Treponema.ds2500000-reads	2500000	ERR3684700	reads	TPA	2014	Beale_2021	Clinical_Swab	Yes	Yes	No	UK	Europe	SS14	0.0498987	Yes	No	28.7	3	Yes	Yes	Yes	No
PHE140085A	27455_1#3	27455_1#3.Treponema.ds2500000-reads	2500000	ERR3684452	reads	TPA	2014	Beale_2021	Clinical_Swab	Yes	Yes	No	UK	Europe	Nichols	0.0385997	Yes	No	69.1	14	Yes	Yes	Yes	No
PHE140089A	27455_2#5	27455_2#5.Treponema.ds2114712-reads	2114712	ERR3684486	reads	TPA	2014	Beale_2021	Clinical_Swab	Yes	Yes	No	UK	Europe	Nichols	0.120083	Yes	No	18.2	14	Yes	Yes	Yes	No
PHE140090A	27455_8#7	27455_8#7.Treponema.ds2500000-reads	2500000	ERR3684745	reads	TPA	2014	Beale_2021	Clinical_Swab	Yes	Yes	No	UK	Europe	SS14	0.151399	Yes	No	18.8	1	Yes	Yes	Yes	No
PHE140093A	27455_5#7	27455_5#7.Treponema.ds2500000-reads	2500000	ERR3684615	reads	TPA	2014	Beale_2021	Clinical_Swab	Yes	Yes	No	UK	Europe	SS14	0.0423169	Yes	No	32.1	1	Yes	Yes	No	No
PHE140095A	27455_3#8	27455_3#8.Treponema.ds2500000-reads	2500000	ERR3684526	reads	TPA	2014	Beale_2021	Clinical_Swab	Yes	Yes	No	UK	Europe	SS14	0.04175	Yes	No	33.5	1	Yes	Yes	Yes	No
PHE140105A	27455_7#9	27455_7#9.Treponema.ds2500000-reads	2500000	ERR3684702	reads	TPA	2014	Beale_2021	Clinical_Swab	Yes	Yes	No	UK	Europe	SS14	0.126249	Yes	No	17.6	1	Yes	Yes	Yes	No
PHE150110A	27455_3#10	27455_3#10.Treponema.ds2500000-reads	2500000	ERR3684528	reads	TPA	2015	Beale_2021	Clinical_Swab	Yes	Yes	No	UK	Europe	SS14	0.0414043	Yes	No	38.4	1	Yes	Yes	Yes	No
PHE150113A	27455_5#8	27455_5#8.Treponema.ds2500000-reads	2500000	ERR3684616	reads	TPA	2015	Beale_2021	Clinical_Swab	Yes	Yes	No	UK	Europe	SS14	0.100972	Yes	No	19.1	1	Yes	Yes	Yes	No
PHE150114A	27455_2#6	27455_2#6.Treponema.ds2500000-reads	2500000	ERR3684487	reads	TPA	2015	Beale_2021	Clinical_Swab	Yes	Yes	No	UK	Europe	Nichols	0.0776873	Yes	No	21.9	8	Yes	Yes	Yes	No
PHE150118A	29007_3#3	29007_3#3.Treponema.ds2500000-reads	2500000	ERR4045385	reads	TPA	2015	Beale_2021	Clinical_Swab	Yes	Yes	No	UK	Europe	Nichols	0.158524	Yes	No	15.3	14	Yes	Yes	Yes	No
PHE150119A	27455_5#10	27455_5#10.Treponema.ds2500000-reads	2500000	ERR3684618	reads	TPA	2015	Beale_2021	Clinical_Swab	Yes	Yes	No	UK	Europe	SS14	0.0464456	Yes	No	29.5	1	Yes	Yes	Yes	No
PHE150121A	27455_1#4	27455_1#4.Treponema.ds2500000-reads	2500000	ERR3684453	reads	TPA	2015	Beale_2021	Clinical_Swab	Yes	Yes	No	UK	Europe	Nichols	0.038827	Yes	No	61.3	14	Yes	Yes	Yes	No
PHE150122A	27455_5#11	27455_5#11.Treponema.ds2500000-reads	2500000	ERR3684619	reads	TPA	2015	Beale_2021	Clinical_Swab	Yes	Yes	No	UK	Europe	SS14	0.0462517	Yes	No	28.5	1	Yes	Yes	Yes	No
PHE150123A	27455_7#10	27455_7#10.Treponema.ds2276873-reads	2276873	ERR3684703	reads	TPA	2015	Beale_2021	Clinical_Swab	Yes	Yes	No	UK	Europe	SS14	0.211233	Yes	No	13.9	1	Yes	Yes	Yes	No
PHE150125A	27455_8#9	27455_8#9.Treponema.ds2348135-reads	2348135	ERR3684746	reads	TPA	2015	Beale_2021	Clinical_Swab	Yes	Yes	No	UK	Europe	SS14	0.1654	Yes	No	17.2	1	Yes	Yes	Yes	No
PHE150126A	27455_2#8	27455_2#8.Treponema.ds2500000-reads	2500000	ERR3684489	reads	TPA	2015	Beale_2021	Clinical_Swab	Yes	Yes	No	UK	Europe	SS14	0.0370096	Yes	No	147.8	1	Yes	Yes	Yes	No
PHE150129A	27847_1#8	27847_1#8.Treponema.ds2500000-reads	2500000	ERR3811631	reads	TPA	2015	Beale_2021	Clinical_Swab	Yes	Yes	No	UK	Europe	SS14	0.231695	Yes	No	14.1	2	Yes	Yes	No	Yes
PHE150130A	27455_4#11	27455_4#11.Treponema.ds2500000-reads	2500000	ERR3684574	reads	TPA	2015	Beale_2021	Clinical_Swab	Yes	Yes	No	UK	Europe	SS14	0.0390156	Yes	No	47.5	1	Yes	Yes	Yes	No
PHE150131A	27455_4#12	27455_4#12.Treponema.ds2500000-reads	2500000	ERR3684575	reads	TPA	2015	Beale_2021	Clinical_Swab	Yes	Yes	No	UK	Europe	SS14	0.0408418	Yes	No	37.7	1	Yes	Yes	Yes	No
PHE150133A	27455_2#9	27455_2#9.Treponema.ds2500000-reads	2500000	ERR3684490	reads	TPA	2015	Beale_2021	Clinical_Swab	Yes	Yes	No	UK	Europe	Nichols	0.0514519	Yes	No	30.5	14	Yes	Yes	Yes	No
PHE150136A	27614_2#15	27614_2#15.Treponema.ds1785277-reads	1785277	ERR3699570	reads	TPA	2015	Beale_2021	Clinical_Swab	Yes	Yes	No	UK	Europe	SS14	0.207106	Yes	No	13	1	Yes	Yes	Uncertain	No
PHE150137A	27455_4#13	27455_4#13.Treponema.ds2500000-reads	2500000	ERR3684576	reads	TPA	2015	Beale_2021	Clinical_Swab	Yes	Yes	No	UK	Europe	SS14	0.0377397	Yes	No	60.9	2	Yes	Yes	No	Yes
PHE150138A	27455_4#14	27455_4#14.Treponema.ds2500000-reads	2500000	ERR3684577	reads	TPA	2015	Beale_2021	Clinical_Swab	Yes	Yes	No	UK	Europe	SS14	0.0398194	Yes	No	41.8	1	Yes	Yes	Yes	No
PHE150143A	29007_3#16	29007_3#16.Treponema.ds2500000-reads	2500000	ERR4045395	reads	TPA	2015	Beale_2021	Clinical_Swab	Yes	Yes	No	UK	Europe	Nichols	0.07147	Yes	No	21	14	Yes	Yes	Yes	No
PHE150145A	27455_1#5	27455_1#5.Treponema.ds2500000-reads	2500000	ERR3684454	reads	TPA	2015	Beale_2021	Clinical_Swab	Yes	Yes	No	UK	Europe	Nichols	0.039959	Yes	No	46.3	14	Yes	Yes	Yes	No
PHE150148A	27455_3#12	27455_3#12.Treponema.ds2500000-reads	2500000	ERR3684530	reads	TPA	2015	Beale_2021	Clinical_Swab	Yes	Yes	No	UK	Europe	SS14	0.0370456	Yes	No	120.1	1	Yes	Yes	Yes	No
PHE150149A	27455_2#10	27455_2#10.Treponema.ds2500000-reads	2500000	ERR3684491	reads	TPA	2015	Beale_2021	Clinical_Swab	Yes	Yes	No	UK	Europe	Nichols	0.0546856	Yes	No	26	14	Yes	Yes	Yes	No
PHE150150A	27455_1#6	27455_1#6.Treponema.ds1998946-reads	1998946	ERR3684455	reads	TPA	2015	Beale_2021	Clinical_Swab	Yes	Yes	No	UK	Europe	Nichols	0.105048	Yes	No	19.8	14	Yes	Yes	Yes	No
PHE150151A	27455_8#11	27455_8#11.Treponema.ds1992819-reads	1992819	ERR3684748	reads	TPA	2015	Beale_2021	Clinical_Swab	Yes	Yes	No	UK	Europe	SS14	0.17307	Yes	No	16.2	1	Yes	Yes	Yes	No
PHE150153A	27455_4#17	27455_4#17.Treponema.ds2500000-reads	2500000	ERR3684580	reads	TPA	2015	Beale_2021	Clinical_Swab	Yes	Yes	No	UK	Europe	SS14	0.0413762	Yes	No	38.7	1	Yes	Yes	Yes	No
PHE150154A	27455_4#18	27455_4#18.Treponema.ds2500000-reads	2500000	ERR3684581	reads	TPA	2015	Beale_2021	Clinical_Swab	Yes	Yes	No	UK	Europe	SS14	0.101329	Yes	No	20.4	1	Yes	Yes	Yes	No
PHE150155A	27455_6#14	27455_6#14.Treponema.ds2247594-reads	2247594	ERR3684665	reads	TPA	2015	Beale_2021	Clinical_Swab	Yes	Yes	No	UK	Europe	SS14	0.148032	Yes	No	18	1	Yes	Yes	Yes	No
PHE150158A	27455_8#12	27455_8#12.Treponema.ds1814051-reads	1814051	ERR3684749	reads	TPA	2015	Beale_2021	Clinical_Swab	Yes	Yes	No	UK	Europe	SS14	0.217224	Yes	No	14.8	1	Yes	Yes	Yes	No
PHE150159A	27455_6#15	27455_6#15.Treponema.ds2500000-reads	2500000	ERR3684666	reads	TPA	2015	Beale_2021	Clinical_Swab	Yes	Yes	No	UK	Europe	SS14	0.0703985	Yes	No	29.8	1	Yes	Yes	Yes	No
PHE150160A	27455_4#19	27455_4#19.Treponema.ds2500000-reads	2500000	ERR3684582	reads	TPA	2015	Beale_2021	Clinical_Swab	Yes	Yes	No	UK	Europe	SS14	0.0386286	Yes	No	50.6	1	Yes	Yes	Yes	No
PHE150161A	27455_5#12	27455_5#12.Treponema.ds2500000-reads	2500000	ERR3684620	reads	TPA	2015	Beale_2021	Clinical_Swab	Yes	Yes	No	UK	Europe	SS14	0.054998	Yes	No	25.8	1	Yes	Yes	Yes	No
PHE150162A	27455_2#11	27455_2#11.Treponema.ds2252752-reads	2252752	ERR3684492	reads	TPA	2015	Beale_2021	Clinical_Swab	Yes	Yes	No	UK	Europe	Nichols	0.0738323	Yes	No	21.8	14	Yes	Yes	Yes	No
PHE150163A	27455_4#20	27455_4#20.Treponema.ds2500000-reads	2500000	ERR3684583	reads	TPA	2015	Beale_2021	Clinical_Swab	Yes	Yes	No	UK	Europe	SS14	0.0593031	Yes	No	25.6	1	Yes	Yes	Yes	No
PHE150164A	27455_7#13	27455_7#13.Treponema.ds2500000-reads	2500000	ERR3684706	reads	TPA	2015	Beale_2021	Clinical_Swab	Yes	Yes	No	UK	Europe	SS14	0.0937328	Yes	No	20	1	Yes	Yes	No	No
PHE150166A	27455_2#12	27455_2#12.Treponema.ds1988448-reads	1988448	ERR3684493	reads	TPA	2015	Beale_2021	Clinical_Swab	Yes	Yes	No	UK	Europe	Nichols	0.0907089	Yes	No	19.1	14	Yes	Yes	Yes	No
PHE150168A	27455_8#13	27455_8#13.Treponema.ds2147530-reads	2147530	ERR3684750	reads	TPA	2015	Beale_2021	Clinical_Swab	Yes	Yes	No	UK	Europe	Nichols	0.181249	Yes	No	16.4	14	Yes	Yes	Yes	No
PHE150170A	27455_2#13	27455_2#13.Treponema.ds1801457-reads	1801457	ERR3684494	reads	TPA	2015	Beale_2021	Clinical_Swab	Yes	Yes	No	UK	Europe	Nichols	0.141262	Yes	No	15.9	14	Yes	Yes	Yes	No
PHE150173A	27455_6#16	27455_6#16.Treponema.ds1729631-reads	1729631	ERR3684667	reads	TPA	2015	Beale_2021	Clinical_Swab	Yes	Yes	No	UK	Europe	SS14	0.249121	Yes	No	13	1	Yes	Yes	Uncertain	No
PHE150175A	27455_5#14	27455_5#14.Treponema.ds2500000-reads	2500000	ERR3684622	reads	TPA	2015	Beale_2021	Clinical_Swab	Yes	Yes	No	UK	Europe	SS14	0.149474	Yes	No	16.5	1	Yes	Yes	Yes	No
PHE150177A	27455_3#13	27455_3#13.Treponema.ds2500000-reads	2500000	ERR3684531	reads	TPA	2015	Beale_2021	Clinical_Swab	Yes	Yes	No	UK	Europe	SS14	0.0430101	Yes	No	32.8	2	Yes	Yes	Yes	No
PHE160184A	27455_6#18	27455_6#18.Treponema.ds2500000-reads	2500000	ERR3684669	reads	TPA	2016	Beale_2021	Clinical_Swab	Yes	Yes	No	UK	Europe	SS14	0.0904895	Yes	No	20.3	1	Yes	Yes	Yes	No
PHE160189A	27455_5#15	27455_5#15.Treponema.ds2500000-reads	2500000	ERR3684623	reads	TPA	2016	Beale_2021	Clinical_Swab	Yes	Yes	No	UK	Europe	SS14	0.061905	Yes	No	23.9	1	Yes	Yes	Yes	No
PHE160190A	27455_1#7	27455_1#7.Treponema.ds2500000-reads	2500000	ERR3684456	reads	TPA	2016	Beale_2021	Clinical_Swab	Yes	Yes	No	UK	Europe	SS14	0.037	Yes	No	157.3	1	Yes	Yes	Yes	No
PHE160196A	27455_1#8	27455_1#8.Treponema.ds2500000-reads	2500000	ERR3684457	reads	TPA	2016	Beale_2021	Clinical_Swab	Yes	Yes	No	UK	Europe	Nichols	0.0401652	Yes	No	45.9	14	Yes	Yes	Yes	No
PHE160197A	27455_4#21	27455_4#21.Treponema.ds2500000-reads	2500000	ERR3684584	reads	TPA	2016	Beale_2021	Clinical_Swab	Yes	Yes	No	UK	Europe	SS14	0.0430285	Yes	No	32	1	Yes	Yes	Yes	No
PHE160198A	27455_3#15	27455_3#15.Treponema.ds2500000-reads	2500000	ERR3684533	reads	TPA	2016	Beale_2021	Clinical_Swab	Yes	Yes	No	UK	Europe	SS14	0.0377599	Yes	No	62.9	1	Yes	Yes	Yes	No
PHE160199A	27455_5#16	27455_5#16.Treponema.ds2500000-reads	2500000	ERR3684624	reads	TPA	2016	Beale_2021	Clinical_Swab	Yes	Yes	No	UK	Europe	SS14	0.0998588	Yes	No	20.5	1	Yes	Yes	Yes	No
PHE160203A	27455_2#14	27455_2#14.Treponema.ds2500000-reads	2500000	ERR3684495	reads	TPA	2016	Beale_2021	Clinical_Swab	Yes	Yes	No	UK	Europe	SS14	0.0399634	Yes	No	37.7	1	Yes	Yes	Yes	No
PHE160211A	27455_3#16	27455_3#16.Treponema.ds2500000-reads	2500000	ERR3684534	reads	TPA	2016	Beale_2021	Clinical_Swab	Yes	Yes	No	UK	Europe	SS14	0.0384207	Yes	No	50.3	1	Yes	Yes	Yes	No
PHE160214A	27455_2#16	27455_2#16.Treponema.ds2500000-reads	2500000	ERR3684497	reads	TPA	2016	Beale_2021	Clinical_Swab	Yes	Yes	No	UK	Europe	SS14	0.037193	Yes	No	95.5	1	Yes	Yes	Yes	No
PHE160215A	27455_4#22	27455_4#22.Treponema.ds2500000-reads	2500000	ERR3684585	reads	TPA	2016	Beale_2021	Clinical_Swab	Yes	Yes	No	UK	Europe	SS14	0.0713322	Yes	No	24.1	1	Yes	Yes	Yes	No
PHE160216A	27455_6#20	27455_6#20.Treponema.ds1994172-reads	1994172	ERR3684671	reads	TPA	2016	Beale_2021	Clinical_Swab	Yes	Yes	No	UK	Europe	SS14	0.198991	Yes	No	15	1	Yes	Yes	Yes	No
PHE160217A	27455_3#17	27455_3#17.Treponema.ds2500000-reads	2500000	ERR3684535	reads	TPA	2016	Beale_2021	Clinical_Swab	Yes	Yes	No	UK	Europe	SS14	0.0376169	Yes	No	68.3	1	Yes	Yes	Yes	No
PHE160224A	27455_1#9	27455_1#9.Treponema.ds2500000-reads	2500000	ERR3684458	reads	TPA	2016	Beale_2021	Clinical_Swab	Yes	Yes	No	UK	Europe	Nichols	0.0396782	Yes	No	48.5	14	Yes	Yes	Yes	No
PHE160227A	27455_6#22	27455_6#22.Treponema.ds2091548-reads	2091548	ERR3684673	reads	TPA	2016	Beale_2021	Clinical_Swab	Yes	Yes	No	UK	Europe	SS14	0.186206	Yes	No	15.6	1	Yes	Yes	Yes	No
PHE160234A	27455_4#24	27455_4#24.Treponema.ds2500000-reads	2500000	ERR3684587	reads	TPA	2016	Beale_2021	Clinical_Swab	Yes	Yes	No	UK	Europe	SS14	0.104018	Yes	No	19.9	1	Yes	Yes	Yes	No
PHE160238A	27455_5#18	27455_5#18.Treponema.ds2500000-reads	2500000	ERR3684626	reads	TPA	2016	Beale_2021	Clinical_Swab	Yes	Yes	No	UK	Europe	SS14	0.0542503	Yes	No	26.3	1	Yes	Yes	Uncertain	No
PHE160239A	27455_3#19	27455_3#19.Treponema.ds2500000-reads	2500000	ERR3684537	reads	TPA	2016	Beale_2021	Clinical_Swab	Yes	Yes	No	UK	Europe	SS14	0.0393886	Yes	No	43.7	1	Yes	Yes	Yes	No
PHE160240A	27455_2#17	27455_2#17.Treponema.ds2500000-reads	2500000	ERR3684498	reads	TPA	2016	Beale_2021	Clinical_Swab	Yes	Yes	No	UK	Europe	SS14	0.0458287	Yes	No	30.1	1	Yes	Yes	Yes	No
PHE160242A	27455_7#20	27455_7#20.Treponema.ds2500000-reads	2500000	ERR3684713	reads	TPA	2016	Beale_2021	Clinical_Swab	Yes	Yes	No	UK	Europe	SS14	0.216328	Yes	No	15.3	1	Yes	Yes	Yes	No
PHE160243A	27455_1#10	27455_1#10.Treponema.ds2500000-reads	2500000	ERR3684459	reads	TPA	2016	Beale_2021	Clinical_Swab	Yes	Yes	No	UK	Europe	Nichols	0.0540836	Yes	No	28.5	14	Yes	Yes	Yes	No
PHE160245A	27455_5#20	27455_5#20.Treponema.ds2500000-reads	2500000	ERR3684628	reads	TPA	2016	Beale_2021	Clinical_Swab	Yes	Yes	No	UK	Europe	SS14	0.134399	Yes	No	17.1	1	Yes	Yes	Yes	No
PHE160246A	29007_3#4	29007_3#4.Treponema.ds2500000-reads	2500000	ERR4045386	reads	TPA	2016	Beale_2021	Clinical_Swab	Yes	Yes	No	UK	Europe	SS14	0.109203	Yes	No	18.2	1	Yes	Yes	Yes	No
PHE160247A	27455_4#25	27455_4#25.Treponema.ds2500000-reads	2500000	ERR3684588	reads	TPA	2016	Beale_2021	Clinical_Swab	Yes	Yes	No	UK	Europe	SS14	0.0727986	Yes	No	23.5	1	Yes	Yes	Yes	No
PHE160248A	27455_5#22	27455_5#22.Treponema.ds2500000-reads	2500000	ERR3684630	reads	TPA	2016	Beale_2021	Clinical_Swab	Yes	Yes	No	UK	Europe	SS14	0.20401	Yes	No	14.4	1	Yes	Yes	Yes	No
PHE160249A	27455_1#11	27455_1#11.Treponema.ds2500000-reads	2500000	ERR3684460	reads	TPA	2016	Beale_2021	Clinical_Swab	Yes	Yes	No	UK	Europe	SS14	0.0370298	Yes	No	139.6	1	Yes	Yes	No	No
PHE160253A	27455_2#18	27455_2#18.Treponema.ds2500000-reads	2500000	ERR3684499	reads	TPA	2016	Beale_2021	Clinical_Swab	Yes	Yes	No	UK	Europe	SS14	0.0377371	Yes	No	64.5	1	Yes	Yes	Yes	No
PHE160254A	27455_4#26	27455_4#26.Treponema.ds2500000-reads	2500000	ERR3684589	reads	TPA	2016	Beale_2021	Clinical_Swab	Yes	Yes	No	UK	Europe	SS14	0.170642	Yes	No	17	1	Yes	Yes	Yes	No
PHE160255A	27455_1#12	27455_1#12.Treponema.ds2500000-reads	2500000	ERR3684461	reads	TPA	2016	Beale_2021	Clinical_Swab	Yes	Yes	No	UK	Europe	Nichols	0.0767378	Yes	No	24.1	14	Yes	Yes	Yes	No
PHE160256A	27455_3#20	27455_3#20.Treponema.ds2500000-reads	2500000	ERR3684538	reads	TPA	2016	Beale_2021	Clinical_Swab	Yes	Yes	No	UK	Europe	SS14	0.0463298	Yes	No	30.1	1	Yes	Yes	Yes	No
PHE160259A	27455_2#19	27455_2#19.Treponema.ds2500000-reads	2500000	ERR3684500	reads	TPA	2016	Beale_2021	Clinical_Swab	Yes	Yes	No	UK	Europe	SS14	0.0392692	Yes	No	41.7	1	Yes	Yes	Yes	No
PHE160260A	27455_5#23	27455_5#23.Treponema.ds2500000-reads	2500000	ERR3684631	reads	TPA	2016	Beale_2021	Clinical_Swab	Yes	Yes	No	UK	Europe	SS14	0.147056	Yes	No	17	1	Yes	Yes	Yes	No
PHE160262A	27455_2#20	27455_2#20.Treponema.ds2500000-reads	2500000	ERR3684501	reads	TPA	2016	Beale_2021	Clinical_Swab	Yes	Yes	No	UK	Europe	SS14	0.0397527	Yes	No	40.1	1	Yes	Yes	Yes	No
PHE160263A	27455_1#13	27455_1#13.Treponema.ds1547402-reads	1547402	ERR3684462	reads	TPA	2016	Beale_2021	Clinical_Swab	Yes	Yes	No	UK	Europe	Nichols	0.169536	Yes	No	16.1	14	Yes	Yes	Yes	No
PHE160264A	27455_2#21	27455_2#21.Treponema.ds2500000-reads	2500000	ERR3684502	reads	TPA	2016	Beale_2021	Clinical_Swab	Yes	Yes	No	UK	Europe	SS14	0.0383908	Yes	No	50.6	1	Yes	Yes	Yes	No
PHE160265A	29007_3#5	29007_3#5.Treponema.ds2500000-reads	2500000	ERR4045387	reads	TPA	2016	Beale_2021	Clinical_Swab	Yes	Yes	No	UK	Europe	SS14	0.0891328	Yes	No	19.2	1	Yes	Yes	Yes	No
PHE160268A	27455_3#21	27455_3#21.Treponema.ds1948551-reads	1948551	ERR3684539	reads	TPA	2016	Beale_2021	Clinical_Swab	Yes	Yes	No	UK	Europe	SS14	0.130607	Yes	No	16.8	1	Yes	Yes	Yes	No
PHE160271A	29007_3#17	29007_3#17.Treponema.ds2500000-reads	2500000	ERR4045396	reads	TPA	2016	Beale_2021	Clinical_Swab	Yes	Yes	No	UK	Europe	SS14	0.0869408	Yes	No	20.1	1	Yes	Yes	Yes	No
PHE160274A	27455_1#15	27455_1#15.Treponema.ds1811142-reads	1811142	ERR3684464	reads	TPA	2016	Beale_2021	Clinical_Swab	Yes	Yes	No	UK	Europe	Nichols	0.14066	Yes	No	17.7	14	Yes	Yes	Yes	No
PHE160276A	29007_2#7	29007_2#7.Treponema.ds2500000-reads	2500000	ERR4045379	reads	TPA	2016	Beale_2021	Clinical_Swab	Yes	Yes	No	UK	Europe	Nichols	0.132819	Yes	No	15.6	14	Yes	Yes	Yes	No
PHE160277A	27455_3#22	27455_3#22.Treponema.ds2500000-reads	2500000	ERR3684540	reads	TPA	2016	Beale_2021	Clinical_Swab	Yes	Yes	No	UK	Europe	SS14	0.0433822	Yes	No	32.1	1	Yes	Yes	Yes	No
PHE160280A	27455_2#23	27455_2#23.Treponema.ds2500000-reads	2500000	ERR3684504	reads	TPA	2016	Beale_2021	Clinical_Swab	Yes	Yes	No	UK	Europe	SS14	0.0412919	Yes	No	34.8	1	Yes	Yes	Yes	No
PHE160283A	27455_1#16	27455_1#16.Treponema.ds1926466-reads	1926466	ERR3684465	reads	TPA	2016	Beale_2021	Clinical_Swab	Yes	Yes	No	UK	Europe	Nichols	0.127615	Yes	No	18.2	6	Yes	Yes	No	No
PHE160287A	27455_1#18	27455_1#18.Treponema.ds2379833-reads	2379833	ERR3684467	reads	TPA	2016	Beale_2021	Clinical_Swab	Yes	Yes	No	UK	Europe	Nichols	0.0777461	Yes	No	23.2	14	Yes	Yes	Yes	No
PHE160290A	29007_2#8	29007_2#8.Treponema.ds2500000-reads	2500000	ERR4045380	reads	TPA	2016	Beale_2021	Clinical_Swab	Yes	Yes	No	UK	Europe	Nichols	0.0816203	Yes	No	18.8	14	Yes	Yes	Yes	No
PHE160292A	27455_4#29	27455_4#29.Treponema.ds2458436-reads	2458436	ERR3684592	reads	TPA	2016	Beale_2021	Clinical_Swab	Yes	Yes	No	UK	Europe	SS14	0.168	Yes	No	15.5	1	Yes	Yes	Yes	No
PHE160294A	27455_1#19	27455_1#19.Treponema.ds1356696-reads	1356696	ERR3684468	reads	TPA	2016	Beale_2021	Clinical_Swab	Yes	Yes	No	UK	Europe	Nichols	0.248767	Yes	No	13.2	14	Yes	Yes	Yes	No
PHE160295A	29007_3#7	29007_3#7.Treponema.ds2500000-reads	2500000	ERR4045389	reads	TPA	2016	Beale_2021	Clinical_Swab	Yes	Yes	No	UK	Europe	SS14	0.123219	Yes	No	16.5	1	Yes	Yes	Yes	No
PHE160298A	27455_2#26	27455_2#26.Treponema.ds2500000-reads	2500000	ERR3684507	reads	TPA	2016	Beale_2021	Clinical_Swab	Yes	Yes	No	UK	Europe	SS14	0.037322	Yes	No	79.2	1	Yes	Yes	Yes	No
PHE160299A	27455_3#24	27455_3#24.Treponema.ds2500000-reads	2500000	ERR3684542	reads	TPA	2016	Beale_2021	Clinical_Swab	Yes	Yes	No	UK	Europe	SS14	0.0418141	Yes	No	35.4	1	Yes	Yes	Yes	No
PHE160300A	27455_3#25	27455_3#25.Treponema.ds1917036-reads	1917036	ERR3684543	reads	TPA	2016	Beale_2021	Clinical_Swab	Yes	Yes	No	UK	Europe	SS14	0.116024	Yes	No	18.5	1	Yes	Yes	Yes	No
PHE160301A	27455_3#26	27455_3#26.Treponema.ds2195280-reads	2195280	ERR3684544	reads	TPA	2016	Beale_2021	Clinical_Swab	Yes	Yes	No	UK	Europe	SS14	0.128049	Yes	No	17.8	1	Yes	Yes	Yes	No
PHE160302A	29007_2#2	29007_2#2.Treponema.ds2500000-reads	2500000	ERR4045377	reads	TPA	2016	Beale_2021	Clinical_Swab	Yes	Yes	No	UK	Europe	Nichols	0.178459	Yes	No	14.4	14	Yes	Yes	Yes	No
PHE160306A	29007_2#9	29007_2#9.Treponema.ds2500000-reads	2500000	ERR4045381	reads	TPA	2016	Beale_2021	Clinical_Swab	Yes	Yes	No	UK	Europe	Nichols	0.0936477	Yes	No	18.2	14	Yes	Yes	Yes	No
PHE160308A	27455_4#30	27455_4#30.Treponema.ds2041608-reads	2041608	ERR3684593	reads	TPA	2016	Beale_2021	Clinical_Swab	Yes	Yes	No	UK	Europe	SS14	0.231793	Yes	No	13.9	1	Yes	Yes	Uncertain	No
PHE160309A	27455_3#29	27455_3#29.Treponema.ds2256813-reads	2256813	ERR3684547	reads	TPA	2016	Beale_2021	Clinical_Swab	Yes	Yes	No	UK	Europe	SS14	0.0756549	Yes	No	21.4	1	Yes	Yes	Yes	No
PHE160311A	27455_5#31	27455_5#31.Treponema.ds2500000-reads	2500000	ERR3684639	reads	TPA	2016	Beale_2021	Clinical_Swab	Yes	Yes	No	UK	Europe	SS14	0.200902	Yes	No	14.5	1	Yes	Yes	Yes	No
PHE160312A	27455_2#28	27455_2#28.Treponema.ds2500000-reads	2500000	ERR3684509	reads	TPA	2016	Beale_2021	Clinical_Swab	Yes	Yes	No	UK	Europe	SS14	0.0395729	Yes	No	42.7	1	Yes	Yes	Yes	No
PHE160315A	27455_2#29	27455_2#29.Treponema.ds2500000-reads	2500000	ERR3684510	reads	TPA	2016	Beale_2021	Clinical_Swab	Yes	Yes	No	UK	Europe	SS14	0.0417333	Yes	No	34.8	1	Yes	Yes	Yes	No
PHE160316A	27455_1#20	27455_1#20.Treponema.ds2500000-reads	2500000	ERR3684469	reads	TPA	2016	Beale_2021	Clinical_Swab	Yes	Yes	No	UK	Europe	Nichols	0.0558939	Yes	No	27.4	14	Yes	Yes	Yes	No
PHE160317A	27455_1#21	27455_1#21.Treponema.ds2500000-reads	2500000	ERR3684470	reads	TPA	2016	Beale_2021	Clinical_Swab	Yes	Yes	No	UK	Europe	Nichols	0.0605124	Yes	No	26.7	14	Yes	Yes	Yes	No
PHE160602A	29007_3#10	29007_3#10.Treponema.ds2500000-reads	2500000	ERR4045392	reads	TPA	2016	Beale_2021	Clinical_Swab	Yes	Yes	No	UK	Europe	SS14	0.0759673	Yes	No	20.7	1	Yes	Yes	Yes	No
PHE170319A	29007_3#18	29007_3#18.Treponema.ds2500000-reads	2500000	ERR4045397	reads	TPA	2017	Beale_2021	Clinical_Swab	Yes	Yes	No	UK	Europe	SS14	0.0773626	Yes	No	22	1	Yes	Yes	Yes	No
PHE170322A	27455_1#22	27455_1#22.Treponema.ds2500000-reads	2500000	ERR3684471	reads	TPA	2017	Beale_2021	Clinical_Swab	Yes	Yes	No	UK	Europe	Nichols	0.0534544	Yes	No	29.9	8	Yes	Yes	Yes	No
PHE170328A	27455_2#30	27455_2#30.Treponema.ds2500000-reads	2500000	ERR3684511	reads	TPA	2017	Beale_2021	Clinical_Swab	Yes	Yes	No	UK	Europe	SS14	0.0373027	Yes	No	75.1	1	Yes	Yes	Yes	No
PHE170329A	27455_3#30	27455_3#30.Treponema.ds2500000-reads	2500000	ERR3684548	reads	TPA	2017	Beale_2021	Clinical_Swab	Yes	Yes	No	UK	Europe	SS14	0.0379731	Yes	No	57.3	1	Yes	Yes	Yes	No
PHE170333A	27455_1#23	27455_1#23.Treponema.ds2500000-reads	2500000	ERR3684472	reads	TPA	2017	Beale_2021	Clinical_Swab	Yes	Yes	No	UK	Europe	Nichols	0.0455128	Yes	No	32.6	14	Yes	Yes	Yes	No
PHE170336B	27455_1#24	27455_1#24.Treponema.ds2500000-reads	2500000	ERR3684473	reads	TPA	2017	Beale_2021	Clinical_Swab	Yes	Yes	No	UK	Europe	Nichols	0.0406338	Yes	No	46	8	Yes	Yes	Yes	No
PHE170343A	27455_3#32	27455_3#32.Treponema.ds2500000-reads	2500000	ERR3684550	reads	TPA	2017	Beale_2021	Clinical_Swab	Yes	Yes	No	UK	Europe	SS14	0.0513536	Yes	No	27.9	1	Yes	Yes	Yes	No
PHE170345A	27455_5#33	27455_5#33.Treponema.ds2500000-reads	2500000	ERR3684641	reads	TPA	2017	Beale_2021	Clinical_Swab	Yes	Yes	No	UK	Europe	SS14	0.084947	Yes	No	20.7	1	Yes	Yes	Yes	No
PHE170346A	27455_2#31	27455_2#31.Treponema.ds2500000-reads	2500000	ERR3684512	reads	TPA	2017	Beale_2021	Clinical_Swab	Yes	Yes	No	UK	Europe	SS14	0.0369552	Yes	No	128.1	1	Yes	Yes	Yes	No
PHE170349A	27455_1#25	27455_1#25.Treponema.ds2500000-reads	2500000	ERR3684474	reads	TPA	2017	Beale_2021	Clinical_Swab	Yes	Yes	No	UK	Europe	Nichols	0.042051	Yes	No	41.6	14	Yes	Yes	Yes	No
PHE170351A	27455_3#33	27455_3#33.Treponema.ds2500000-reads	2500000	ERR3684551	reads	TPA	2017	Beale_2021	Clinical_Swab	Yes	Yes	No	UK	Europe	SS14	0.0398659	Yes	No	41.6	1	Yes	Yes	Yes	No
PHE170352A	27455_3#34	27455_3#34.Treponema.ds2500000-reads	2500000	ERR3684552	reads	TPA	2017	Beale_2021	Clinical_Swab	Yes	Yes	No	UK	Europe	SS14	0.041091	Yes	No	39.1	1	Yes	Yes	Yes	No
PHE170353A	27455_6#33	27455_6#33.Treponema.ds2101561-reads	2101561	ERR3684684	reads	TPA	2017	Beale_2021	Clinical_Swab	Yes	Yes	No	UK	Europe	SS14	0.184892	Yes	No	15.8	1	Yes	Yes	No	No
PHE170355A	27455_4#33	27455_4#33.Treponema.ds2500000-reads	2500000	ERR3684596	reads	TPA	2017	Beale_2021	Clinical_Swab	Yes	Yes	No	UK	Europe	SS14	0.0627255	Yes	No	24.8	1	Yes	Yes	Yes	No
PHE170356A	27455_3#35	27455_3#35.Treponema.ds2500000-reads	2500000	ERR3684553	reads	TPA	2017	Beale_2021	Clinical_Swab	Yes	Yes	No	UK	Europe	SS14	0.0418571	Yes	No	34.9	1	Yes	Yes	Yes	No
PHE170362A	27455_7#30	27455_7#30.Treponema.ds2158791-reads	2158791	ERR3684723	reads	TPA	2017	Beale_2021	Clinical_Swab	Yes	Yes	No	UK	Europe	SS14	0.234044	Yes	No	13.8	1	Yes	Yes	Yes	No
PHE170365A	27455_4#34	27455_4#34.Treponema.ds2500000-reads	2500000	ERR3684597	reads	TPA	2017	Beale_2021	Clinical_Swab	Yes	Yes	No	UK	Europe	SS14	0.0627088	Yes	No	24.6	1	Yes	Yes	Yes	No
PHE170366A	27455_5#35	27455_5#35.Treponema.ds2500000-reads	2500000	ERR3684643	reads	TPA	2017	Beale_2021	Clinical_Swab	Yes	Yes	No	UK	Europe	SS14	0.0619813	Yes	No	23.7	1	Yes	Yes	Yes	No
PHE170367A	27455_3#37	27455_3#37.Treponema.ds2397526-reads	2397526	ERR3684555	reads	TPA	2017	Beale_2021	Clinical_Swab	Yes	Yes	No	UK	Europe	SS14	0.0924376	Yes	No	20.6	1	Yes	Yes	Yes	No
PHE170369A	27455_7#31	27455_7#31.Treponema.ds2322856-reads	2322856	ERR3684724	reads	TPA	2017	Beale_2021	Clinical_Swab	Yes	Yes	No	UK	Europe	SS14	0.225135	Yes	No	13.9	1	Yes	Yes	Yes	No
PHE170370A	27455_7#32	27455_7#32.Treponema.ds2500000-reads	2500000	ERR3684725	reads	TPA	2017	Beale_2021	Clinical_Swab	Yes	Yes	No	UK	Europe	SS14	0.0391911	Yes	No	41.8	1	Yes	Yes	Yes	No
PHE170372A	27455_1#26	27455_1#26.Treponema.ds2500000-reads	2500000	ERR3684475	reads	TPA	2017	Beale_2021	Clinical_Swab	Yes	Yes	No	UK	Europe	Nichols	0.0560528	Yes	No	27	14	Yes	Yes	Yes	No
PHE170373A	27455_6#35	27455_6#35.Treponema.ds2500000-reads	2500000	ERR3684686	reads	TPA	2017	Beale_2021	Clinical_Swab	Yes	Yes	No	UK	Europe	SS14	0.125597	Yes	No	18.3	1	Yes	Yes	Yes	No
PHE170374A	27455_1#27	27455_1#27.Treponema.ds2500000-reads	2500000	ERR3684476	reads	TPA	2017	Beale_2021	Clinical_Swab	Yes	Yes	No	UK	Europe	Nichols	0.0468923	Yes	No	31.7	14	Yes	Yes	Yes	No
PHE170378A	27455_5#36	27455_5#36.Treponema.ds2500000-reads	2500000	ERR3684644	reads	TPA	2017	Beale_2021	Clinical_Swab	Yes	Yes	No	UK	Europe	SS14	0.123458	Yes	No	17.6	1	Yes	Yes	Yes	No
PHE170379A	29007_3#8	29007_3#8.Treponema.ds2500000-reads	2500000	ERR4045390	reads	TPA	2017	Beale_2021	Clinical_Swab	Yes	Yes	No	UK	Europe	SS14	0.122101	Yes	No	19.8	1	Yes	Yes	Yes	No
PHE170380A	27455_3#38	27455_3#38.Treponema.ds2500000-reads	2500000	ERR3684556	reads	TPA	2017	Beale_2021	Clinical_Swab	Yes	Yes	No	UK	Europe	SS14	0.0385067	Yes	No	49	1	Yes	Yes	Yes	No
PHE170381A	27455_1#28	27455_1#28.Treponema.ds2500000-reads	2500000	ERR3684477	reads	TPA	2017	Beale_2021	Clinical_Swab	Yes	Yes	No	UK	Europe	Nichols	0.0398107	Yes	No	49.4	14	Yes	Yes	Yes	No
PHE170384A	27455_3#39	27455_3#39.Treponema.ds2500000-reads	2500000	ERR3684557	reads	TPA	2017	Beale_2021	Clinical_Swab	Yes	Yes	No	UK	Europe	SS14	0.0454558	Yes	No	34.5	1	Yes	Yes	Yes	No
PHE170385A	27455_4#36	27455_4#36.Treponema.ds2500000-reads	2500000	ERR3684599	reads	TPA	2017	Beale_2021	Clinical_Swab	Yes	Yes	No	UK	Europe	SS14	0.0632713	Yes	No	29.9	1	Yes	Yes	Yes	No
PHE170386A	27455_1#29	27455_1#29.Treponema.ds2500000-reads	2500000	ERR3684478	reads	TPA	2017	Beale_2021	Clinical_Swab	Yes	Yes	No	UK	Europe	Nichols	0.0621937	Yes	No	26.3	14	Yes	Yes	Yes	No
PHE170387A	27455_2#34	27455_2#34.Treponema.ds2500000-reads	2500000	ERR3684515	reads	TPA	2017	Beale_2021	Clinical_Swab	Yes	Yes	No	UK	Europe	SS14	0.0381416	Yes	No	54.4	1	Yes	Yes	Yes	No
PHE170388A	27455_3#40	27455_3#40.Treponema.ds2500000-reads	2500000	ERR3684558	reads	TPA	2017	Beale_2021	Clinical_Swab	Yes	Yes	No	UK	Europe	SS14	0.0373141	Yes	No	79.1	1	Yes	Yes	Yes	No
PHE170392A	27455_6#36	27455_6#36.Treponema.ds1973875-reads	1973875	ERR3684687	reads	TPA	2017	Beale_2021	Clinical_Swab	Yes	Yes	No	UK	Europe	SS14	0.180989	Yes	No	15.8	1	Yes	Yes	Yes	No
PHE170397A	27455_2#35	27455_2#35.Treponema.ds1621612-reads	1621612	ERR3684516	reads	TPA	2017	Beale_2021	Clinical_Swab	Yes	Yes	No	UK	Europe	Nichols	0.229325	Yes	No	12.9	14	Yes	Yes	Yes	No
PHE170398A	27455_4#37	27455_4#37.Treponema.ds2500000-reads	2500000	ERR3684600	reads	TPA	2017	Beale_2021	Clinical_Swab	Yes	Yes	No	UK	Europe	SS14	0.0418421	Yes	No	34	1	Yes	Yes	Yes	No
PHE170401A	29007_3#9	29007_3#9.Treponema.ds2500000-reads	2500000	ERR4045391	reads	TPA	2017	Beale_2021	Clinical_Swab	Yes	Yes	No	UK	Europe	Nichols	0.190851	Yes	No	14.6	8	Yes	Yes	Yes	No
PHE170402A	27455_3#42	27455_3#42.Treponema.ds2500000-reads	2500000	ERR3684560	reads	TPA	2017	Beale_2021	Clinical_Swab	Yes	Yes	No	UK	Europe	SS14	0.0385312	Yes	No	50.3	1	Yes	Yes	Yes	No
PHE170403A	27455_5#39	27455_5#39.Treponema.ds2500000-reads	2500000	ERR3684647	reads	TPA	2017	Beale_2021	Clinical_Swab	Yes	Yes	No	UK	Europe	SS14	0.0427074	Yes	No	32.6	1	Yes	Yes	Yes	No
PHE170405A	27455_1#30	27455_1#30.Treponema.ds2500000-reads	2500000	ERR3684479	reads	TPA	2017	Beale_2021	Clinical_Swab	Yes	Yes	No	UK	Europe	Nichols	0.0451135	Yes	No	34.4	14	Yes	Yes	Yes	No
PHE170407A	27455_1#31	27455_1#31.Treponema.ds2500000-reads	2500000	ERR3684480	reads	TPA	2017	Beale_2021	Clinical_Swab	Yes	Yes	No	UK	Europe	SS14	0.0382732	Yes	No	53.4	1	Yes	Yes	Yes	No
PHE170408A	27455_2#36	27455_2#36.Treponema.ds2500000-reads	2500000	ERR3684517	reads	TPA	2017	Beale_2021	Clinical_Swab	Yes	Yes	No	UK	Europe	SS14	0.037702	Yes	No	62.8	1	Yes	Yes	Yes	No
PHE170409A	29007_2#3	29007_2#3.Treponema.ds2500000-reads	2500000	ERR4045378	reads	TPA	2017	Beale_2021	Clinical_Swab	Yes	Yes	No	UK	Europe	SS14	0.0849523	Yes	No	19.6	1	Yes	Yes	Yes	No
PHE170412A	27455_4#39	27455_4#39.Treponema.ds2500000-reads	2500000	ERR3684602	reads	TPA	2017	Beale_2021	Clinical_Swab	Yes	Yes	No	UK	Europe	SS14	0.170313	Yes	No	16.2	1	Yes	Yes	Yes	No
PHE170664A	29007_3#11	29007_3#11.Treponema.ds2500000-reads	2500000	ERR4045393	reads	TPA	2017	Beale_2021	Clinical_Swab	Yes	Yes	No	UK	Europe	Nichols	0.233622	Yes	No	12.9	14	Yes	Yes	Yes	No
TPA_ALC005	31818_2#14	31818_2#14.Treponema.ds1197249-reads	1197249	ERR4853563	reads	TPA	2018	Beale_2021	Clinical_Swab	Yes	Yes	No	Canada	N.America	SS14	0.078155	Yes	No	27.3	1	Yes	Yes	Yes	No
TPA_ALC011	31818_1#22	31818_1#22.Treponema.ds915605-reads	915605	ERR4853548	reads	TPA	2018	Beale_2021	Clinical_Swab	Yes	Yes	No	Canada	N.America	SS14	0.206754	Yes	No	17.4	1	Yes	Yes	Uncertain	No
TPA_ALC015	31822_1#6	31822_1#6.Treponema.ds2431970-reads	2431970	ERR4899202	reads	TPA	2018	Beale_2021	Clinical_Swab	Yes	Yes	No	Canada	N.America	SS14	0.0419431	Yes	No	39.9	1	Yes	Yes	Yes	No
TPA_ALC023	31818_1#23	31818_1#23.Treponema.ds1242931-reads	1242931	ERR4853549	reads	TPA	2018	Beale_2021	Clinical_Swab	Yes	Yes	No	Canada	N.America	SS14	0.105869	Yes	No	24.4	1	Yes	Yes	Yes	No
TPA_ALC034	31818_3#16	31818_3#16.Treponema.ds2500000-reads	2500000	ERR4853588	reads	TPA	2018	Beale_2021	Clinical_Swab	Yes	Yes	No	Canada	N.America	SS14	0.0373966	Yes	No	83.1	1	Yes	Yes	Yes	No
TPA_ALC035	31818_2#16	31818_2#16.Treponema.ds1186655-reads	1186655	ERR4853564	reads	TPA	2018	Beale_2021	Clinical_Swab	Yes	Yes	No	Canada	N.America	SS14	0.169788	Yes	No	25.2	1	Yes	Yes	Yes	No
TPA_ALC036	31818_5#5	31818_5#5.Treponema.ds988956-reads	988956	ERR4853633	reads	TPA	2018	Beale_2021	Clinical_Swab	Yes	Yes	No	Canada	N.America	SS14	0.202326	Yes	No	16.1	1	Yes	Yes	Yes	No
TPA_ALC053	31818_6#4	31818_6#4.Treponema.ds914046-reads	914046	ERR4853658	reads	TPA	2018	Beale_2021	Clinical_Swab	Yes	Yes	No	Canada	N.America	SS14	0.168143	Yes	No	16	1	Yes	Yes	Yes	No
TPA_ALC055	31818_3#17	31818_3#17.Treponema.ds2500000-reads	2500000	ERR4853589	reads	TPA	2018	Beale_2021	Clinical_Swab	Yes	Yes	No	Canada	N.America	SS14	0.0517441	Yes	No	46.9	1	Yes	Yes	Yes	No
TPA_ALC076	31818_5#12	31818_5#12.Treponema.ds1064598-reads	1064598	ERR4853636	reads	TPA	2018	Beale_2021	Clinical_Swab	Yes	Yes	No	Canada	N.America	SS14	0.229707	Yes	No	16	1	Yes	Yes	NA	NA
TPA_ALC077	31818_3#29	31818_3#29.Treponema.ds1666674-reads	1666674	ERR4853599	reads	TPA	2018	Beale_2021	Clinical_Swab	Yes	Yes	No	Canada	N.America	SS14	0.0624929	Yes	No	28	1	Yes	Yes	Yes	No
TPA_ALC103	33027_5#1	33027_5#1.Treponema.ds1344496-reads	1344496	ERR5206964	reads	TPA	2019	Beale_2021	Clinical_Swab	Yes	Yes	No	Canada	N.America	SS14	0.0406174	Yes	No	10.2	NA	No	No	NA	NA
TPA_ALC105	33027_6#3	33027_6#3.Treponema.ds2500000-reads	2500000	ERR5206990	reads	TPA	2019	Beale_2021	Clinical_Swab	Yes	Yes	No	Canada	N.America	SS14	0.0774363	Yes	No	23.6	2	Yes	Yes	No	Yes
TPA_ALC115	33027_5#7	33027_5#7.Treponema.ds2500000-reads	2500000	ERR5206970	reads	TPA	2019	Beale_2021	Clinical_Swab	Yes	Yes	No	Canada	N.America	SS14	0.126349	Yes	No	22.3	1	Yes	Yes	Yes	No
TPA_ALC124	33027_5#10	33027_5#10.Treponema.ds2500000-reads	2500000	ERR5206972	reads	TPA	2019	Beale_2021	Clinical_Swab	Yes	Yes	No	Canada	N.America	SS14	0.120452	Yes	No	21.8	1	Yes	Yes	Yes	No
TPA_ALC126	33027_5#12	33027_5#12.Treponema.ds2500000-reads	2500000	ERR5206974	reads	TPA	2019	Beale_2021	Clinical_Swab	Yes	Yes	No	Canada	N.America	SS14	0.157139	Yes	No	17.9	1	Yes	Yes	Yes	No
TPA_ALC162	33027_5#24	33027_5#24.Treponema.ds2500000-reads	2500000	ERR5206984	reads	TPA	2019	Beale_2021	Clinical_Swab	Yes	Yes	No	Canada	N.America	SS14	0.153084	Yes	No	21.7	1	Yes	Yes	Uncertain	No
TPA_AUSBR-113	35231_3#31	35231_3#31.Treponema.ds2500000-reads	2500000	ERR5210582	reads	TPA	2019	Beale_2021	Clinical_Swab	Yes	Yes	No	Australia	Oceania	SS14	0.0426565	Yes	No	37.3	1	Yes	Yes	Yes	No
TPA_AUSBR-39	35231_3#29	35231_3#29.Treponema.ds2500000-reads	2500000	ERR5210581	reads	TPA	2019	Beale_2021	Clinical_Swab	Yes	Yes	No	Australia	Oceania	SS14	0.0448635	Yes	No	31.1	1	Yes	Yes	Uncertain	No
TPA_AUSBR-41	35190_3#18	35190_3#18.Treponema.ds2500000-reads	2500000	ERR5207020	reads	TPA	2019	Beale_2021	Clinical_Swab	Yes	Yes	No	Australia	Oceania	Nichols	0.0432549	Yes	No	41.9	8	Yes	Yes	Yes	No
TPA_AUSBR-45	35190_3#19	35190_3#19.Treponema.ds2500000-reads	2500000	ERR5210570	reads	TPA	2019	Beale_2021	Clinical_Swab	Yes	Yes	No	Australia	Oceania	SS14	0.0403144	Yes	No	57	1	Yes	Yes	Yes	No
TPA_AUSMELT-1	Melbourne-1	Melbourne-1.Treponema.ds1004132-reads	1004132	SRR13721290	reads	TPA	1977	Beale_2021	rabbit_passage4	No	No	No	Australia	Oceania	Nichols	0.0368332	Yes	No	223.8	12	Yes	Yes	No	No
TPA_BCC004	31963_2#4	31963_2#4.Treponema.ds2500000-reads	2500000	ERR4993350	reads	TPA	2000	Beale_2021	Clinical_Swab	Yes	Yes	No	Canada	N.America	SS14	0.0368771	Yes	No	261	2	Yes	Yes	Yes	No
TPA_BCC005	31822_1#1	31822_1#1.Treponema.ds1544709-reads	1544709	ERR4899197	reads	TPA	2000	Beale_2021	Clinical_Swab	Yes	Yes	No	Canada	N.America	SS14	0.0575867	Yes	No	24.9	1	Yes	Yes	No	No
TPA_BCC008	31818_1#7	31818_1#7.Treponema.ds1645849-reads	1645849	ERR4853533	reads	TPA	2001	Beale_2021	Clinical_Swab	Yes	Yes	No	Canada	N.America	SS14	0.0436955	Yes	No	36.9	1	Yes	Yes	No	No
TPA_BCC009	31822_1#2	31822_1#2.Treponema.ds2500000-reads	2500000	ERR4899198	reads	TPA	2001	Beale_2021	Clinical_Swab	Yes	Yes	No	Canada	N.America	SS14	0.0373632	Yes	No	82.1	1	Yes	Yes	No	No
TPA_BCC012	31963_2#5	31963_2#5.Treponema.ds2500000-reads	2500000	ERR4993351	reads	TPA	2002	Beale_2021	Clinical_Swab	Yes	Yes	No	Canada	N.America	Nichols	0.0381504	Yes	No	100.5	Singleton	Yes	Yes	No	No
TPA_BCC014	31818_2#17	31818_2#17.Treponema.ds2500000-reads	2500000	ERR4853565	reads	TPA	2002	Beale_2021	Clinical_Swab	Yes	Yes	No	Canada	N.America	SS14	0.0369701	Yes	No	205.5	1	Yes	Yes	No	No
TPA_BCC023	31818_1#8	31818_1#8.Treponema.ds2494170-reads	2494170	ERR4853534	reads	TPA	2003	Beale_2021	Clinical_Swab	Yes	Yes	No	Canada	N.America	SS14	0.0388147	Yes	No	54.6	1	Yes	Yes	No	No
TPA_BCC030	31963_2#6	31963_2#6.Treponema.ds2500000-reads	2500000	ERR4993352	reads	TPA	2004	Beale_2021	Clinical_Swab	Yes	Yes	No	Canada	N.America	SS14	0.0370061	Yes	No	126.6	1	Yes	Yes	Yes	No
TPA_BCC032	31818_3#18	31818_3#18.Treponema.ds1654256-reads	1654256	ERR4853590	reads	TPA	2004	Beale_2021	Clinical_Swab	Yes	Yes	No	Canada	N.America	SS14	0.0494696	Yes	No	29.7	1	Yes	Yes	Yes	No
TPA_BCC034	31818_2#1	31818_2#1.Treponema.ds1886633-reads	1886633	ERR4853550	reads	TPA	2005	Beale_2021	Clinical_Swab	Yes	Yes	No	Canada	N.America	SS14	0.0446941	Yes	No	38.7	1	Yes	Yes	No	No
TPA_BCC036	31818_5#18	31818_5#18.Treponema.ds1714371-reads	1714371	ERR4853640	reads	TPA	2005	Beale_2021	Clinical_Swab	Yes	Yes	No	Canada	N.America	SS14	0.0553911	Yes	No	27.7	1	Yes	Yes	No	No
TPA_BCC038	31818_3#19	31818_3#19.Treponema.ds979722-reads	979722	ERR4853591	reads	TPA	2005	Beale_2021	Clinical_Swab	Yes	Yes	No	Canada	N.America	SS14	0.137657	Yes	No	17.1	1	Yes	Yes	No	No
TPA_BCC040	31963_2#7	31963_2#7.Treponema.ds2500000-reads	2500000	ERR4993353	reads	TPA	2006	Beale_2021	Clinical_Swab	Yes	Yes	No	Canada	N.America	SS14	0.0368701	Yes	No	388.3	1	Yes	Yes	No	No
TPA_BCC044	31822_2#3	31822_2#3.Treponema.ds1973773-reads	1973773	ERR4899222	reads	TPA	2009	Beale_2021	Clinical_Swab	Yes	Yes	No	Canada	N.America	SS14	0.0707285	Yes	No	23.6	1	Yes	Yes	No	No
TPA_BCC049	31818_1#9	31818_1#9.Treponema.ds2500000-reads	2500000	ERR4853535	reads	TPA	2011	Beale_2021	Clinical_Swab	Yes	Yes	No	Canada	N.America	SS14	0.0368894	Yes	No	608.4	1	Yes	Yes	Yes	No
TPA_BCC052	31818_5#19	31818_5#19.Treponema.ds1736478-reads	1736478	ERR4853641	reads	TPA	2011	Beale_2021	Clinical_Swab	Yes	Yes	No	Canada	N.America	SS14	0.0564292	Yes	No	28.5	1	Yes	Yes	Yes	No
TPA_BCC055	31818_3#10	31818_3#10.Treponema.ds2500000-reads	2500000	ERR4853582	reads	TPA	2011	Beale_2021	Clinical_Swab	Yes	Yes	No	Canada	N.America	SS14	0.0380933	Yes	No	64.1	1	Yes	Yes	Uncertain	No
TPA_BCC058	31818_5#1	31818_5#1.Treponema.ds1548341-reads	1548341	ERR4853629	reads	TPA	2011	Beale_2021	Clinical_Swab	Yes	Yes	No	Canada	N.America	SS14	0.0651088	Yes	No	24.8	1	Yes	Yes	No	No
TPA_BCC061	31818_1#1	31818_1#1.Treponema.ds2500000-reads	2500000	ERR4853527	reads	TPA	2012	Beale_2021	Clinical_Swab	Yes	Yes	No	Canada	N.America	SS14	0.0368868	Yes	No	167.5	1	Yes	Yes	Yes	No
TPA_BCC063	31818_3#22	31818_3#22.Treponema.ds2500000-reads	2500000	ERR4853592	reads	TPA	2012	Beale_2021	Clinical_Swab	Yes	Yes	No	Canada	N.America	SS14	0.0380863	Yes	No	62.6	1	Yes	Yes	Yes	No
TPA_BCC064	31818_2#2	31818_2#2.Treponema.ds1556842-reads	1556842	ERR4853551	reads	TPA	2012	Beale_2021	Clinical_Swab	Yes	Yes	No	Canada	N.America	SS14	0.0448942	Yes	No	36.1	1	Yes	Yes	Yes	No
TPA_BCC075	31818_1#2	31818_1#2.Treponema.ds2500000-reads	2500000	ERR4853528	reads	TPA	2012	Beale_2021	Clinical_Swab	Yes	Yes	No	Canada	N.America	SS14	0.0371895	Yes	No	112.5	2	Yes	Yes	Yes	No
TPA_BCC079	31818_1#3	31818_1#3.Treponema.ds2500000-reads	2500000	ERR4853529	reads	TPA	2012	Beale_2021	Clinical_Swab	Yes	Yes	No	Canada	N.America	SS14	0.0370605	Yes	No	106.3	1	Yes	Yes	Yes	No
TPA_BCC081	31818_1#4	31818_1#4.Treponema.ds1036532-reads	1036532	ERR4853530	reads	TPA	2013	Beale_2021	Clinical_Swab	Yes	Yes	No	Canada	N.America	Nichols	0.0911266	Yes	No	20.6	14	Yes	Yes	Yes	No
TPA_BCC085	31818_5#21	31818_5#21.Treponema.ds1659292-reads	1659292	ERR4853643	reads	TPA	2013	Beale_2021	Clinical_Swab	Yes	Yes	No	Canada	N.America	SS14	0.0626465	Yes	No	26	2	Yes	Yes	Yes	No
TPA_BCC088	31963_2#8	31963_2#8.Treponema.ds2500000-reads	2500000	ERR4993354	reads	TPA	2013	Beale_2021	Clinical_Swab	Yes	Yes	No	Canada	N.America	Nichols	0.0379793	Yes	No	107	14	Yes	Yes	Yes	No
TPA_BCC089	31818_1#10	31818_1#10.Treponema.ds933524-reads	933524	ERR4853536	reads	TPA	2013	Beale_2021	Clinical_Swab	Yes	Yes	No	Canada	N.America	Nichols	0.123957	Yes	No	18	14	Yes	Yes	Yes	No
TPA_BCC101	31818_1#5	31818_1#5.Treponema.ds1891107-reads	1891107	ERR4853531	reads	TPA	2014	Beale_2021	Clinical_Swab	Yes	Yes	No	Canada	N.America	Nichols	0.0430645	Yes	No	39.4	14	Yes	Yes	Yes	No
TPA_BCC102	31818_3#23	31818_3#23.Treponema.ds2486985-reads	2486985	ERR4853593	reads	TPA	2014	Beale_2021	Clinical_Swab	Yes	Yes	No	Canada	N.America	SS14	0.0395158	Yes	No	45.3	1	Yes	Yes	Yes	No
TPA_BCC103	33027_7#19	33027_7#19.Treponema.ds2500000-reads	2500000	ERR5207003	reads	TPA	2014	Beale_2021	Clinical_Swab	Yes	Yes	No	Canada	N.America	SS14	0.0523171	Yes	No	27.3	1	Yes	Yes	Yes	No
TPA_BCC106	31818_3#11	31818_3#11.Treponema.ds2500000-reads	2500000	ERR4853583	reads	TPA	2014	Beale_2021	Clinical_Swab	Yes	Yes	No	Canada	N.America	SS14	0.0376967	Yes	No	68.3	1	Yes	Yes	Yes	No
TPA_BCC107	31818_5#22	31818_5#22.Treponema.ds1386523-reads	1386523	ERR4853644	reads	TPA	2014	Beale_2021	Clinical_Swab	Yes	Yes	No	Canada	N.America	SS14	0.0849742	Yes	No	22.4	1	Yes	Yes	Yes	No
TPA_BCC108	31818_5#23	31818_5#23.Treponema.ds2500000-reads	2500000	ERR4853645	reads	TPA	2014	Beale_2021	Clinical_Swab	Yes	Yes	No	Canada	N.America	SS14	0.0421115	Yes	No	39.6	1	Yes	Yes	Yes	No
TPA_BCC109	31818_1#11	31818_1#11.Treponema.ds2500000-reads	2500000	ERR4853537	reads	TPA	2014	Beale_2021	Clinical_Swab	Yes	Yes	No	Canada	N.America	SS14	0.0371342	Yes	No	105.3	1	Yes	Yes	Yes	No
TPA_BCC111	31822_1#4	31822_1#4.Treponema.ds2500000-reads	2500000	ERR4899200	reads	TPA	2014	Beale_2021	Clinical_Swab	Yes	Yes	No	Canada	N.America	SS14	0.0369385	Yes	No	152.6	1	Yes	Yes	Yes	No
TPA_BCC122	31818_2#18	31818_2#18.Treponema.ds2500000-reads	2500000	ERR4853566	reads	TPA	2015	Beale_2021	Clinical_Swab	Yes	Yes	No	Canada	N.America	Nichols	0.0401985	Yes	No	53.4	14	Yes	Yes	Yes	No
TPA_BCC123	31818_3#24	31818_3#24.Treponema.ds1397038-reads	1397038	ERR4853594	reads	TPA	2015	Beale_2021	Clinical_Swab	Yes	Yes	No	Canada	N.America	SS14	0.0844819	Yes	No	22.4	1	Yes	Yes	Yes	No
TPA_BCC125	31818_6#7	31818_6#7.Treponema.ds1150195-reads	1150195	ERR4853661	reads	TPA	2015	Beale_2021	Clinical_Swab	Yes	Yes	No	Canada	N.America	SS14	0.0708022	Yes	No	23.5	1	Yes	Yes	Yes	No
TPA_BCC126	31818_1#13	31818_1#13.Treponema.ds689520-reads	689520	ERR4853539	reads	TPA	2015	Beale_2021	Clinical_Swab	Yes	Yes	No	Canada	N.America	Nichols	0.193438	Yes	No	14.2	14	Yes	Yes	Yes	No
TPA_BCC127	31818_3#12	31818_3#12.Treponema.ds2500000-reads	2500000	ERR4853584	reads	TPA	2015	Beale_2021	Clinical_Swab	Yes	Yes	No	Canada	N.America	SS14	0.0377652	Yes	No	66.4	1	Yes	Yes	Yes	No
TPA_BCC128	31818_6#8	31818_6#8.Treponema.ds1374311-reads	1374311	ERR4853662	reads	TPA	2015	Beale_2021	Clinical_Swab	Yes	Yes	No	Canada	N.America	SS14	0.0601649	Yes	No	26.3	1	Yes	Yes	Yes	No
TPA_BCC129	31818_6#9	31818_6#9.Treponema.ds1320140-reads	1320140	ERR4853663	reads	TPA	2015	Beale_2021	Clinical_Swab	Yes	Yes	No	Canada	N.America	SS14	0.0683118	Yes	No	24	1	Yes	Yes	Yes	No
TPA_BCC130	31818_2#4	31818_2#4.Treponema.ds2500000-reads	2500000	ERR4853553	reads	TPA	2015	Beale_2021	Clinical_Swab	Yes	Yes	No	Canada	N.America	SS14	0.0377529	Yes	No	68.7	1	Yes	Yes	Yes	No
TPA_BCC132	31818_2#5	31818_2#5.Treponema.ds1727886-reads	1727886	ERR4853554	reads	TPA	2015	Beale_2021	Clinical_Swab	Yes	Yes	No	Canada	N.America	SS14	0.0453996	Yes	No	36.5	1	Yes	Yes	Yes	No
TPA_BCC134	31963_2#10	31963_2#10.Treponema.ds2500000-reads	2500000	ERR4993355	reads	TPA	2015	Beale_2021	Clinical_Swab	Yes	Yes	No	Canada	N.America	SS14	0.0368868	Yes	No	192.6	1	Yes	Yes	Yes	No
TPA_BCC135	31818_6#10	31818_6#10.Treponema.ds946743-reads	946743	ERR4853664	reads	TPA	2015	Beale_2021	Clinical_Swab	Yes	Yes	No	Canada	N.America	SS14	0.167361	Yes	No	16	1	Yes	Yes	Yes	No
TPA_BCC136	31818_1#14	31818_1#14.Treponema.ds1297850-reads	1297850	ERR4853540	reads	TPA	2015	Beale_2021	Clinical_Swab	Yes	Yes	No	Canada	N.America	Nichols	0.0576244	Yes	No	26.4	14	Yes	Yes	Yes	No
TPA_BCC137	31818_6#11	31818_6#11.Treponema.ds1552254-reads	1552254	ERR4853665	reads	TPA	2015	Beale_2021	Clinical_Swab	Yes	Yes	No	Canada	N.America	SS14	0.0564529	Yes	No	28	1	Yes	Yes	Yes	No
TPA_BCC138	31818_6#12	31818_6#12.Treponema.ds1011880-reads	1011880	ERR4853666	reads	TPA	2015	Beale_2021	Clinical_Swab	Yes	Yes	No	Canada	N.America	SS14	0.125715	Yes	No	18	1	Yes	Yes	Yes	No
TPA_BCC139	31818_1#15	31818_1#15.Treponema.ds2500000-reads	2500000	ERR4853541	reads	TPA	2015	Beale_2021	Clinical_Swab	Yes	Yes	No	Canada	N.America	SS14	0.0383268	Yes	No	60.9	1	Yes	Yes	Yes	No
TPA_BCC140	31818_6#13	31818_6#13.Treponema.ds1530595-reads	1530595	ERR4853667	reads	TPA	2016	Beale_2021	Clinical_Swab	Yes	Yes	No	Canada	N.America	SS14	0.050685	Yes	No	28.9	1	Yes	Yes	Yes	No
TPA_BCC141	31818_2#6	31818_2#6.Treponema.ds2500000-reads	2500000	ERR4853555	reads	TPA	2016	Beale_2021	Clinical_Swab	Yes	Yes	No	Canada	N.America	SS14	0.0388559	Yes	No	55.3	1	Yes	Yes	Yes	No
TPA_BCC142	31818_1#16	31818_1#16.Treponema.ds776110-reads	776110	ERR4853542	reads	TPA	2016	Beale_2021	Clinical_Swab	Yes	Yes	No	Canada	N.America	Nichols	0.155154	Yes	No	16.1	8	Yes	Yes	Yes	No
TPA_BCC143	31818_6#14	31818_6#14.Treponema.ds1425049-reads	1425049	ERR4853668	reads	TPA	2016	Beale_2021	Clinical_Swab	Yes	Yes	No	Canada	N.America	SS14	0.0660144	Yes	No	24.9	1	Yes	Yes	Yes	No
TPA_BCC145	31818_6#16	31818_6#16.Treponema.ds2500000-reads	2500000	ERR4853670	reads	TPA	2016	Beale_2021	Clinical_Swab	Yes	Yes	No	Canada	N.America	SS14	0.0398765	Yes	No	46.3	1	Yes	Yes	Yes	No
TPA_BCC146	31818_6#17	31818_6#17.Treponema.ds1023824-reads	1023824	ERR4853671	reads	TPA	2016	Beale_2021	Clinical_Swab	Yes	Yes	No	Canada	N.America	SS14	0.127094	Yes	No	18.1	1	Yes	Yes	Yes	No
TPA_BCC147	31818_2#7	31818_2#7.Treponema.ds1886502-reads	1886502	ERR4853556	reads	TPA	2016	Beale_2021	Clinical_Swab	Yes	Yes	No	Canada	N.America	SS14	0.0408251	Yes	No	42.8	1	Yes	Yes	Yes	No
TPA_BCC153	31818_6#18	31818_6#18.Treponema.ds1597921-reads	1597921	ERR4853672	reads	TPA	2016	Beale_2021	Clinical_Swab	Yes	Yes	No	Canada	N.America	SS14	0.0496881	Yes	No	29.3	1	Yes	Yes	Yes	No
TPA_BCC154	31818_1#17	31818_1#17.Treponema.ds2500000-reads	2500000	ERR4853543	reads	TPA	2016	Beale_2021	Clinical_Swab	Yes	Yes	No	Canada	N.America	SS14	0.0375545	Yes	No	77.3	1	Yes	Yes	Yes	No
TPA_BCC156	31818_5#29	31818_5#29.Treponema.ds2500000-reads	2500000	ERR4853651	reads	TPA	2016	Beale_2021	Clinical_Swab	Yes	Yes	No	Canada	N.America	SS14	0.0374238	Yes	No	72.7	1	Yes	Yes	Yes	No
TPA_BCC157	31818_1#18	31818_1#18.Treponema.ds2500000-reads	2500000	ERR4853544	reads	TPA	2016	Beale_2021	Clinical_Swab	Yes	Yes	No	Canada	N.America	SS14	0.0370333	Yes	No	110.2	1	Yes	Yes	Yes	No
TPA_BCC161	31818_6#19	31818_6#19.Treponema.ds779083-reads	779083	ERR4853673	reads	TPA	2017	Beale_2021	Clinical_Swab	Yes	Yes	No	Canada	N.America	SS14	0.225597	Yes	No	13.9	2	Yes	Yes	No	No
TPA_BCC163	31818_1#19	31818_1#19.Treponema.ds2500000-reads	2500000	ERR4853545	reads	TPA	2017	Beale_2021	Clinical_Swab	Yes	Yes	No	Canada	N.America	SS14	0.0371421	Yes	No	94.5	1	Yes	Yes	Yes	No
TPA_BCC165	31822_1#5	31822_1#5.Treponema.ds2500000-reads	2500000	ERR4899201	reads	TPA	2017	Beale_2021	Clinical_Swab	Yes	Yes	No	Canada	N.America	SS14	0.0370219	Yes	No	125.6	2	Yes	Yes	No	Yes
TPA_BCC166	31818_6#20	31818_6#20.Treponema.ds1975997-reads	1975997	ERR4853674	reads	TPA	2017	Beale_2021	Clinical_Swab	Yes	Yes	No	Canada	N.America	SS14	0.0467844	Yes	No	33.4	1	Yes	Yes	Yes	No
TPA_BCC169	31818_1#20	31818_1#20.Treponema.ds833104-reads	833104	ERR4853546	reads	TPA	2017	Beale_2021	Clinical_Swab	Yes	Yes	No	Canada	N.America	Nichols	0.160884	Yes	No	15.8	14	Yes	Yes	Yes	No
TPA_BCC172	31818_6#21	31818_6#21.Treponema.ds763249-reads	763249	ERR4853675	reads	TPA	2017	Beale_2021	Clinical_Swab	Yes	Yes	No	Canada	N.America	SS14	0.229604	Yes	No	13.7	1	Yes	Yes	Yes	No
TPA_BCC174	31818_2#10	31818_2#10.Treponema.ds2312002-reads	2312002	ERR4853559	reads	TPA	2017	Beale_2021	Clinical_Swab	Yes	Yes	No	Canada	N.America	SS14	0.0394219	Yes	No	49.5	1	Yes	Yes	Yes	No
TPA_BCC175	31818_2#11	31818_2#11.Treponema.ds2500000-reads	2500000	ERR4853560	reads	TPA	2017	Beale_2021	Clinical_Swab	Yes	Yes	No	Canada	N.America	SS14	0.0377924	Yes	No	66.4	1	Yes	Yes	Yes	No
TPA_BCC176	31818_6#22	31818_6#22.Treponema.ds1506309-reads	1506309	ERR4853676	reads	TPA	2017	Beale_2021	Clinical_Swab	Yes	Yes	No	Canada	N.America	SS14	0.0636091	Yes	No	26	1	Yes	Yes	Yes	No
TPA_BCC180	31818_6#23	31818_6#23.Treponema.ds1292706-reads	1292706	ERR4853677	reads	TPA	2018	Beale_2021	Clinical_Swab	Yes	Yes	No	Canada	N.America	SS14	0.0703582	Yes	No	23.7	1	Yes	Yes	Yes	No
TPA_BCC181	31818_2#12	31818_2#12.Treponema.ds2121900-reads	2121900	ERR4853561	reads	TPA	2018	Beale_2021	Clinical_Swab	Yes	Yes	No	Canada	N.America	SS14	0.0401222	Yes	No	47	1	Yes	Yes	Yes	No
TPA_BCC182	31818_6#24	31818_6#24.Treponema.ds1068293-reads	1068293	ERR4853678	reads	TPA	2018	Beale_2021	Clinical_Swab	Yes	Yes	No	Canada	N.America	SS14	0.124336	Yes	No	18.1	1	Yes	Yes	Yes	No
TPA_BCC183	31818_6#25	31818_6#25.Treponema.ds2134448-reads	2134448	ERR4853679	reads	TPA	2018	Beale_2021	Clinical_Swab	Yes	Yes	No	Canada	N.America	SS14	0.0432918	Yes	No	36.9	1	Yes	Yes	Yes	No
TPA_BCC185	31818_3#26	31818_3#26.Treponema.ds2500000-reads	2500000	ERR4853596	reads	TPA	2018	Beale_2021	Clinical_Swab	Yes	Yes	No	Canada	N.America	SS14	0.0374791	Yes	No	75	1	Yes	Yes	Yes	No
TPA_BCC186	31818_3#27	31818_3#27.Treponema.ds2488018-reads	2488018	ERR4853597	reads	TPA	2018	Beale_2021	Clinical_Swab	Yes	Yes	No	Canada	N.America	SS14	0.0401468	Yes	No	47	1	Yes	Yes	Yes	No
TPA_BCC187	31818_1#21	31818_1#21.Treponema.ds2500000-reads	2500000	ERR4853547	reads	TPA	2018	Beale_2021	Clinical_Swab	Yes	Yes	No	Canada	N.America	SS14	0.0370816	Yes	No	112.2	1	Yes	Yes	Yes	No
TPA_BCC191	31818_6#26	31818_6#26.Treponema.ds838203-reads	838203	ERR4853680	reads	TPA	2018	Beale_2021	Clinical_Swab	Yes	Yes	No	Canada	N.America	SS14	0.152846	Yes	No	16.1	1	Yes	Yes	Yes	No
TPA_BCC194	31818_6#27	31818_6#27.Treponema.ds1178315-reads	1178315	ERR4853681	reads	TPA	2018	Beale_2021	Clinical_Swab	Yes	Yes	No	Canada	N.America	SS14	0.0819143	Yes	No	22.8	1	Yes	Yes	Yes	No
TPA_BCC195	31818_6#28	31818_6#28.Treponema.ds936353-reads	936353	ERR4853682	reads	TPA	2018	Beale_2021	Clinical_Swab	Yes	Yes	No	Canada	N.America	SS14	0.115409	Yes	No	18.4	1	Yes	Yes	Yes	No
TPA_BCC196	31818_3#13	31818_3#13.Treponema.ds2500000-reads	2500000	ERR4853585	reads	TPA	2018	Beale_2021	Clinical_Swab	Yes	Yes	No	Canada	N.America	SS14	0.037666	Yes	No	72.7	1	Yes	Yes	Yes	No
TPA_BCC197	31818_3#28	31818_3#28.Treponema.ds2134470-reads	2134470	ERR4853598	reads	TPA	2018	Beale_2021	Clinical_Swab	Yes	Yes	No	Canada	N.America	SS14	0.0424599	Yes	No	37.2	1	Yes	Yes	Yes	No
TPA_BCC198	31818_2#13	31818_2#13.Treponema.ds1580416-reads	1580416	ERR4853562	reads	TPA	2018	Beale_2021	Clinical_Swab	Yes	Yes	No	Canada	N.America	SS14	0.0469783	Yes	No	34.5	1	Yes	Yes	Yes	No
TPA_BCC199	31818_3#14	31818_3#14.Treponema.ds2500000-reads	2500000	ERR4853586	reads	TPA	2018	Beale_2021	Clinical_Swab	Yes	Yes	No	Canada	N.America	SS14	0.0368359	Yes	No	605.8	1	Yes	Yes	Yes	No
TPA_EIR008	31818_6#30	31818_6#30.Treponema.ds2500000-reads	2500000	ERR4853684	reads	TPA	2018	Beale_2021	Clinical_Swab	Yes	Yes	No	Ireland	Europe	SS14	0.0368315	Yes	No	251.7	1	Yes	Yes	Yes	No
TPA_EIR013	31818_5#31	31818_5#31.Treponema.ds2373703-reads	2373703	ERR4853653	reads	TPA	2018	Beale_2021	Clinical_Swab	Yes	Yes	No	Ireland	Europe	SS14	0.0442825	Yes	No	37.4	1	Yes	Yes	Yes	No
TPA_EIR015	31963_2#3	31963_2#3.Treponema.ds2500000-reads	2500000	ERR4993349	reads	TPA	2018	Beale_2021	Clinical_Swab	Yes	Yes	No	Ireland	Europe	Nichols	0.0384558	Yes	No	89.4	8	Yes	Yes	No	No
TPA_EIR017	31818_3#15	31818_3#15.Treponema.ds2500000-reads	2500000	ERR4853587	reads	TPA	2018	Beale_2021	Clinical_Swab	Yes	Yes	No	Ireland	Europe	SS14	0.037243	Yes	No	91	1	Yes	Yes	Yes	No
TPA_ESBCN002	31818_5#26	31818_5#26.Treponema.ds1048322-reads	1048322	ERR4853648	reads	TPA	2015	Beale_2021	Clinical_Swab	Yes	Yes	No	Spain	Europe	SS14	0.172681	Yes	No	16	1	Yes	Yes	Yes	No
TPA_ESBCN004	31818_5#25	31818_5#25.Treponema.ds843705-reads	843705	ERR4853647	reads	TPA	2015	Beale_2021	Clinical_Swab	Yes	Yes	No	Spain	Europe	SS14	0.20149	Yes	No	14.6	1	Yes	Yes	Yes	No
TPA_ESBCN005	31822_1#19	31822_1#19.Treponema.ds1596910-reads	1596910	ERR4899206	reads	TPA	2015	Beale_2021	Clinical_Swab	Yes	Yes	No	Spain	Europe	Nichols	0.054876	Yes	No	25.8	14	Yes	Yes	Yes	No
TPA_HUN190022	35231_3#14	35231_3#14.Treponema.ds2302412-reads	2302412	ERR5207025	reads	TPA	2019	Beale_2021	Clinical_Swab	Yes	Yes	No	Hungary	Europe	SS14	0.0612275	Yes	No	24.1	3	Yes	Yes	No	No
TPA_HUN180007	35231_3#6	35231_3#6.Treponema.ds2500000-reads	2500000	ERR5210572	reads	TPA	2018	Beale_2021	Clinical_Swab	Yes	Yes	No	Hungary	Europe	SS14	0.0386146	Yes	No	48.7	1	Yes	Yes	Yes	No
TPA_HUN190023	35231_3#15	35231_3#15.Treponema.ds1212055-reads	1212055	ERR5210574	reads	TPA	2019	Beale_2021	Clinical_Swab	Yes	Yes	No	Hungary	Europe	SS14	0.234167	Yes	No	13	1	Yes	Yes	No	No
TPA_HUN190008	35190_3#4	35190_3#4.Treponema.ds1261428-reads	1261428	ERR5207014	reads	TPA	2019	Beale_2021	Clinical_Swab	Yes	Yes	No	Hungary	Europe	SS14	0.18285	Yes	No	15.3	3	Yes	Yes	No	No
TPA_HUN200024	35190_3#14	35190_3#14.Treponema.ds2500000-reads	2500000	ERR5207018	reads	TPA	2019	Beale_2021	Clinical_Swab	Yes	Yes	No	Hungary	Europe	SS14	0.0370254	Yes	No	128.6	3	Yes	Yes	No	No
TPA_HUN180001	35190_3#1	35190_3#1.Treponema.ds1067218-reads	1067218	ERR5207013	reads	TPA	2018	Beale_2021	Clinical_Swab	Yes	Yes	No	Hungary	Europe	SS14	0.212795	Yes	No	14.1	1	Yes	Yes	Yes	No
TPA_HUN180004	35190_3#3	35190_3#3.Treponema.ds1868063-reads	1868063	ERR5210563	reads	TPA	2018	Beale_2021	Clinical_Swab	Yes	Yes	No	Hungary	Europe	Nichols	0.0723835	Yes	No	24.5	14	Yes	Yes	Uncertain	No
TPA_HUN190017	35190_3#8	35190_3#8.Treponema.ds1436673-reads	1436673	ERR5207015	reads	TPA	2019	Beale_2021	Clinical_Swab	Yes	Yes	No	Hungary	Europe	SS14	0.0866679	Yes	No	21.4	1	Yes	Yes	Yes	No
TPA_HUN190018	35190_3#10	35190_3#10.Treponema.ds1236408-reads	1236408	ERR5207016	reads	TPA	2019	Beale_2021	Clinical_Swab	Yes	Yes	No	Hungary	Europe	SS14	0.157145	Yes	No	15.7	1	Yes	Yes	Yes	No
TPA_HUN190020	35190_3#12	35190_3#12.Treponema.ds2500000-reads	2500000	ERR5207017	reads	TPA	2019	Beale_2021	Clinical_Swab	Yes	Yes	No	Hungary	Europe	Nichols	0.0397326	Yes	No	50.5	14	Yes	Yes	Yes	No
TPA_OMI002	31818_5#3	31818_5#3.Treponema.ds2500000-reads	2500000	ERR4853631	reads	TPA	2018	Beale_2021	Clinical_Swab	Yes	Yes	No	UK	Europe	SS14	0.0383952	Yes	No	58.9	1	Yes	Yes	Yes	No
TPA_OMI006	33027_7#28	33027_7#28.Treponema.ds2500000-reads	2500000	ERR5207008	reads	TPA	2018	Beale_2021	Clinical_Swab	Yes	Yes	No	UK	Europe	SS14	0.0396088	Yes	No	40.6	2	Yes	Yes	No	Yes
TPA_OMI015	31822_1#29	31822_1#29.Treponema.ds2500000-reads	2500000	ERR4899216	reads	TPA	2017	Beale_2021	Clinical_Swab	Yes	Yes	No	UK	Europe	SS14	0.0370886	Yes	No	86.3	1	Yes	Yes	Yes	No
TPA_OMI021	31822_1#30	31822_1#30.Treponema.ds2500000-reads	2500000	ERR4899217	reads	TPA	2017	Beale_2021	Clinical_Swab	Yes	Yes	No	UK	Europe	Nichols	0.0397036	Yes	No	53.4	8	Yes	Yes	Yes	No
TPA_OMI022	33027_7#29	33027_7#29.Treponema.ds2500000-reads	2500000	ERR5207009	reads	TPA	2018	Beale_2021	Clinical_Swab	Yes	Yes	No	UK	Europe	SS14	0.0392025	Yes	No	44.2	1	Yes	Yes	Yes	No
TPA_OMI029	33027_7#31	33027_7#31.Treponema.ds2500000-reads	2500000	ERR5207011	reads	TPA	2017	Beale_2021	Clinical_Swab	Yes	Yes	No	UK	Europe	SS14	0.0370851	Yes	No	104.2	1	Yes	Yes	No	No
TPA_OMI033	33027_7#30	33027_7#30.Treponema.ds2500000-reads	2500000	ERR5207010	reads	TPA	2017	Beale_2021	Clinical_Swab	Yes	Yes	No	UK	Europe	SS14	0.0506147	Yes	No	27.6	1	Yes	Yes	Yes	No
TPA_OMI075	31822_2#28	31822_2#28.Treponema.ds2500000-reads	2500000	ERR4899243	reads	TPA	2017	Beale_2021	Clinical_Swab	Yes	Yes	No	UK	Europe	SS14	0.0409901	Yes	No	37.8	1	Yes	Yes	Yes	No
TPA_RUS_Tuva-26	35231_3#32	35231_3#32.Treponema.ds2500000-reads	2500000	ERR5207034	reads	TPA	2013	Beale_2021	Clinical_Swab	Yes	Yes	No	Russia	Asia	SS14	0.0511342	Yes	No	29.9	1	Yes	Yes	Yes	No
TPA_RUS_Tuva-39	35231_3#16	35231_3#16.Treponema.ds2500000-reads	2500000	ERR5207026	reads	TPA	2014	Beale_2021	Clinical_Swab	Yes	Yes	No	Russia	Asia	SS14	0.0525365	Yes	No	28.5	5	Yes	Yes	No	No
TPA_RUS_Tuva-41	35190_3#15	35190_3#15.Treponema.ds2500000-reads	2500000	ERR5207019	reads	TPA	2014	Beale_2021	Clinical_Swab	Yes	Yes	No	Russia	Asia	SS14	0.0370394	Yes	No	121.7	5	Yes	Yes	No	No
TPA_RUS_Tuva-49	35231_3#17	35231_3#17.Treponema.ds2500000-reads	2500000	ERR5210575	reads	TPA	2014	Beale_2021	Clinical_Swab	Yes	Yes	No	Russia	Asia	SS14	0.0454839	Yes	No	30.9	5	Yes	Yes	No	No
TPA_RUS_Tuva-54	35231_3#21	35231_3#21.Treponema.ds2500000-reads	2500000	ERR5210577	reads	TPA	2014	Beale_2021	Clinical_Swab	Yes	Yes	No	Russia	Asia	SS14	0.0518038	Yes	No	27.5	5	Yes	Yes	No	No
TPA_RUS_Tuva-58	35231_3#18	35231_3#18.Treponema.ds2500000-reads	2500000	ERR5207027	reads	TPA	2014	Beale_2021	Clinical_Swab	Yes	Yes	No	Russia	Asia	SS14	0.0476487	Yes	No	31.9	5	Yes	Yes	No	No
TPA_RUS_Tuva-59	35231_3#22	35231_3#22.Treponema.ds2500000-reads	2500000	ERR5207029	reads	TPA	2014	Beale_2021	Clinical_Swab	Yes	Yes	No	Russia	Asia	SS14	0.0382627	Yes	No	55.1	5	Yes	Yes	No	No
TPA_RUS_Tuva-61	35190_3#16	35190_3#16.Treponema.ds2500000-reads	2500000	ERR5210568	reads	TPA	2014	Beale_2021	Clinical_Swab	Yes	Yes	No	Russia	Asia	SS14	0.0375335	Yes	No	79.7	5	Yes	Yes	No	No
TPA_RUS_Tuva-62	35231_3#19	35231_3#19.Treponema.ds2500000-reads	2500000	ERR5210576	reads	TPA	2014	Beale_2021	Clinical_Swab	Yes	Yes	No	Russia	Asia	SS14	0.0505191	Yes	No	28.2	5	Yes	Yes	No	No
TPA_RUS_Tuva-67	35231_3#20	35231_3#20.Treponema.ds1647329-reads	1647329	ERR5207028	reads	TPA	2014	Beale_2021	Clinical_Swab	Yes	Yes	No	Russia	Asia	SS14	0.101721	Yes	No	18.7	3	Yes	Yes	No	No
TPA_SA006	31822_1#28	31822_1#28.Treponema.ds2460254-reads	2460254	ERR4899215	reads	TPA	2006	Beale_2021	Clinical_Swab	Yes	Yes	No	South Africa	Africa	Nichols	0.0448564	Yes	No	41.8	17	Yes	Yes	No	No
TPA_SWE-1352	35231_3#27	35231_3#27.Treponema.ds1156757-reads	1156757	ERR5210580	reads	TPA	2019	Beale_2021	Clinical_Swab	Yes	Yes	No	Sweden	Europe	SS14	0.220799	Yes	No	13.3	1	Yes	Yes	Yes	No
TPA_SWE-2189	35231_3#28	35231_3#28.Treponema.ds1878128-reads	1878128	ERR5207032	reads	TPA	2019	Beale_2021	Clinical_Swab	Yes	Yes	No	Sweden	Europe	SS14	0.061941	Yes	No	23.4	1	Yes	Yes	Yes	No
TPA_SWE-467	35190_3#17	35190_3#17.Treponema.ds2500000-reads	2500000	ERR5210569	reads	TPA	2019	Beale_2021	Clinical_Swab	Yes	Yes	No	Sweden	Europe	SS14	0.0372185	Yes	No	86.2	1	Yes	Yes	Yes	No
TPA_SWE-507	35231_3#23	35231_3#23.Treponema.ds2500000-reads	2500000	ERR5210578	reads	TPA	2019	Beale_2021	Clinical_Swab	Yes	Yes	No	Sweden	Europe	SS14	0.0483525	Yes	No	28.9	3	Yes	Yes	Yes	No
TPA_SWE-575	35231_3#24	35231_3#24.Treponema.ds1583154-reads	1583154	ERR5207030	reads	TPA	2019	Beale_2021	Clinical_Swab	Yes	Yes	No	Sweden	Europe	SS14	0.140187	Yes	No	16.4	1	Yes	Yes	Yes	No
TPA_SWE-662	35231_3#25	35231_3#25.Treponema.ds2500000-reads	2500000	ERR5210579	reads	TPA	2019	Beale_2021	Clinical_Swab	Yes	Yes	No	Sweden	Europe	SS14	0.0372	Yes	No	604.3	1	Yes	Yes	Yes	No
TPA_SWE-996	35231_3#26	35231_3#26.Treponema.ds2500000-reads	2500000	ERR5207031	reads	TPA	2019	Beale_2021	Clinical_Swab	Yes	Yes	No	Sweden	Europe	SS14	0.0370482	Yes	No	609.2	1	Yes	Yes	Yes	No
TPA_UKBIR026	31822_2#7	31822_2#7.Treponema.ds2109167-reads	2109167	ERR4899224	reads	TPA	2018	Beale_2021	Clinical_Swab	Yes	Yes	No	UK	Europe	SS14	0.0631133	Yes	No	24.7	1	Yes	Yes	Yes	No
TPA_UKBIR028	31822_1#22	31822_1#22.Treponema.ds1597451-reads	1597451	ERR4899209	reads	TPA	2018	Beale_2021	Clinical_Swab	Yes	Yes	No	UK	Europe	Nichols	0.0592908	Yes	No	25.2	16	Yes	Yes	No	No
TPA_UKBIR030	33027_7#25	33027_7#25.Treponema.ds2500000-reads	2500000	ERR5207005	reads	TPA	2018	Beale_2021	Clinical_Swab	Yes	Yes	No	UK	Europe	SS14	0.0671245	Yes	No	23.9	1	Yes	Yes	Yes	No
TPA_UKBIR032	31818_4#17	31818_4#17.Treponema.ds1338575-reads	1338575	ERR4853613	reads	TPA	2018	Beale_2021	Clinical_Swab	Yes	Yes	No	UK	Europe	Nichols	0.0755119	Yes	No	26	14	Yes	Yes	Yes	No
TPA_UKBIR043	31822_2#9	31822_2#9.Treponema.ds1924746-reads	1924746	ERR4899226	reads	TPA	2018	Beale_2021	Clinical_Swab	Yes	Yes	No	UK	Europe	SS14	0.0753601	Yes	No	21.3	1	Yes	Yes	Yes	No
TPA_UKBIR044	31822_1#23	31822_1#23.Treponema.ds1918163-reads	1918163	ERR4899210	reads	TPA	2018	Beale_2021	Clinical_Swab	Yes	Yes	No	UK	Europe	Nichols	0.0513624	Yes	No	28.2	14	Yes	Yes	Yes	No
TPA_UKBIR049	31822_2#11	31822_2#11.Treponema.ds1806600-reads	1806600	ERR4899227	reads	TPA	2018	Beale_2021	Clinical_Swab	Yes	Yes	No	UK	Europe	SS14	0.0891486	Yes	No	19.2	1	Yes	Yes	Yes	No
TPA_UKBIR050	33027_7#26	33027_7#26.Treponema.ds1249382-reads	1249382	ERR5207006	reads	TPA	2018	Beale_2021	Clinical_Swab	Yes	Yes	No	UK	Europe	SS14	0.2239	Yes	No	13.1	1	Yes	Yes	No	No
TPA_UKBIR052	31818_4#18	31818_4#18.Treponema.ds2500000-reads	2500000	ERR4853614	reads	TPA	2018	Beale_2021	Clinical_Swab	Yes	Yes	No	UK	Europe	SS14	0.037186	Yes	No	115.1	1	Yes	Yes	Yes	No
TPA_UKBRG004	31822_1#7	31822_1#7.Treponema.ds2500000-reads	2500000	ERR4899203	reads	TPA	2018	Beale_2021	Clinical_Swab	Yes	Yes	No	UK	Europe	SS14	0.0374036	Yes	No	109.4	3	Yes	Yes	Yes	No
TPA_UKBRG007	31818_4#2	31818_4#2.Treponema.ds1597286-reads	1597286	ERR4853603	reads	TPA	2018	Beale_2021	Clinical_Swab	Yes	Yes	No	UK	Europe	Nichols	0.0675018	Yes	No	33	14	Yes	Yes	Yes	No
TPA_UKBRG008	31963_2#17	31963_2#17.Treponema.ds2500000-reads	2500000	ERR4993362	reads	TPA	2018	Beale_2021	Clinical_Swab	Yes	Yes	No	UK	Europe	Nichols	0.0379091	Yes	No	123.9	14	Yes	Yes	Yes	No
TPA_UKBRG009	31818_4#5	31818_4#5.Treponema.ds952114-reads	952114	ERR4853606	reads	TPA	2018	Beale_2021	Clinical_Swab	Yes	Yes	No	UK	Europe	SS14	0.14586	Yes	No	18.7	1	Yes	Yes	Yes	No
TPA_UKBRG010	31818_4#3	31818_4#3.Treponema.ds1969076-reads	1969076	ERR4853604	reads	TPA	2018	Beale_2021	Clinical_Swab	Yes	Yes	No	UK	Europe	SS14	0.0453882	Yes	No	40.4	1	Yes	Yes	Yes	No
TPA_UKBRG012	31818_4#1	31818_4#1.Treponema.ds2500000-reads	2500000	ERR4853602	reads	TPA	2018	Beale_2021	Clinical_Swab	Yes	Yes	No	UK	Europe	SS14	0.0390814	Yes	No	57.6	1	Yes	Yes	Yes	No
TPA_UKBRG015	31818_6#29	31818_6#29.Treponema.ds1041016-reads	1041016	ERR4853683	reads	TPA	2018	Beale_2021	Clinical_Swab	Yes	Yes	No	UK	Europe	SS14	0.115011	Yes	No	19	1	Yes	Yes	Yes	No
TPA_UKBRG017	31818_4#4	31818_4#4.Treponema.ds2500000-reads	2500000	ERR4853605	reads	TPA	2018	Beale_2021	Clinical_Swab	Yes	Yes	No	UK	Europe	SS14	0.0372255	Yes	No	603.7	2	Yes	Yes	No	Yes
TPA_UKBRG018	31822_1#8	31822_1#8.Treponema.ds2500000-reads	2500000	ERR4899204	reads	TPA	2018	Beale_2021	Clinical_Swab	Yes	Yes	No	UK	Europe	SS14	0.0372018	Yes	No	101.9	1	Yes	Yes	Yes	No
TPA_UKLEE004	31818_4#19	31818_4#19.Treponema.ds2500000-reads	2500000	ERR4853615	reads	TPA	2018	Beale_2021	Clinical_Swab	Yes	Yes	No	UK	Europe	SS14	0.0372834	Yes	No	92.8	1	Yes	Yes	Yes	No
TPA_UKLEE006	31822_2#12	31822_2#12.Treponema.ds1329667-reads	1329667	ERR4899228	reads	TPA	2018	Beale_2021	Clinical_Swab	Yes	Yes	No	UK	Europe	SS14	0.156271	Yes	No	14.8	1	Yes	Yes	Yes	No
TPA_UKMAN003	31818_3#7	31818_3#7.Treponema.ds1601042-reads	1601042	ERR4853580	reads	TPA	2018	Beale_2021	Clinical_Swab	Yes	Yes	No	UK	Europe	SS14	0.0486921	Yes	No	31	1	Yes	Yes	Yes	No
TPA_UKMAN019	31818_4#14	31818_4#14.Treponema.ds2500000-reads	2500000	ERR4853610	reads	TPA	2018	Beale_2021	Clinical_Swab	Yes	Yes	No	UK	Europe	SS14	0.0370614	Yes	No	148.5	1	Yes	Yes	Yes	No
TPA_UKMAN027	31818_4#15	31818_4#15.Treponema.ds2500000-reads	2500000	ERR4853611	reads	TPA	2018	Beale_2021	Clinical_Swab	Yes	Yes	No	UK	Europe	SS14	0.0370482	Yes	No	133.6	1	Yes	Yes	Yes	No
TPA_UKMAN047	31818_3#4	31818_3#4.Treponema.ds1648869-reads	1648869	ERR4853577	reads	TPA	2018	Beale_2021	Clinical_Swab	Yes	Yes	No	UK	Europe	SS14	0.0486315	Yes	No	31.4	1	Yes	Yes	Yes	No
TPA_UKMAN054	31818_3#6	31818_3#6.Treponema.ds2500000-reads	2500000	ERR4853579	reads	TPA	2018	Beale_2021	Clinical_Swab	Yes	Yes	No	UK	Europe	SS14	0.0401801	Yes	No	47.5	1	Yes	Yes	Yes	No
TPA_USL-BAL-2	31963_2#11	31963_2#11.Treponema.ds2500000-reads	2500000	ERR4993356	reads	TPA	1971	Beale_2021	rabbit inoculation	No	No	No	USA	N.America	SS14	0.0367551	Yes	No	529.6	Singleton	Yes	Yes	No	No
TPA_USL-BAL-6	31818_2#20	31818_2#20.Treponema.ds2500000-reads	2500000	ERR4853568	reads	TPA	1950-1980	Beale_2021	rabbit inoculation	No	No	No	USA	N.America	Nichols	0.0378371	Yes	No	175.1	12	Yes	No	No	No
TPA_USL-BAL-7	31963_2#12	31963_2#12.Treponema.ds2500000-reads	2500000	ERR4993357	reads	TPA	1976	Beale_2021	rabbit inoculation	No	No	No	USA	N.America	Nichols	0.0379696	Yes	No	144.1	12	Yes	Yes	No	No
TPA_USL-BAL-8	31822_2#31	31822_2#31.Treponema.ds2500000-reads	2500000	ERR4899245	reads	TPA	1960-1980	Beale_2021	rabbit inoculation	No	No	No	USA	N.America	Nichols	0.0390244	Yes	No	61.1	9	Yes	No	No	No
TPA_USL-Grady-1	31822_2#15	31822_2#15.Treponema.ds2500000-reads	2500000	ERR4899231	reads	TPA	1994	Beale_2021	rabbit inoculation	No	No	No	USA	N.America	SS14	0.0320191	Yes	No	35	1	Yes	Yes	No	No
TPA_USL-Haiti-B	31818_2#24	31818_2#24.Treponema.ds2500000-reads	2500000	ERR4853572	reads	TPA	1951	Beale_2021	rabbit inoculation	No	No	No	Haiti	Caribbean	Nichols	0.0321411	Yes	No	149.9	Singleton	Yes	Yes	No	No
TPA_USL-Phil-1	31822_2#14	31822_2#14.Treponema.ds2500000-reads	2500000	ERR4899230	reads	TPA	1987	Beale_2021	rabbit inoculation	No	No	No	USA	N.America	SS14	0.0326728	Yes	No	61	1	Yes	Yes	No	No
TPA_USL-Phil-3	31818_2#25	31818_2#25.Treponema.ds2500000-reads	2500000	ERR4853573	reads	TPA	1987	Beale_2021	rabbit inoculation	No	No	No	USA	N.America	Nichols	0.0319007	Yes	No	186.8	9	Yes	Yes	No	No
TPA_USL-SEA-81-3	31963_2#13	31963_2#13.Treponema.ds2500000-reads	2500000	ERR4993358	reads	TPA	1981	Beale_2021	rabbit inoculation	No	No	No	USA	N.America	SS14	0.0326043	Yes	No	403.1	1	Yes	Yes	No	No
TPA_USL-SEA-81-8	31818_1#6	31818_1#6.Treponema.ds2500000-reads	2500000	ERR4853532	reads	TPA	1981	Beale_2021	rabbit inoculation	No	No	No	USA	N.America	SS14	0.0315093	Yes	No	294.5	4	Yes	Yes	No	No
TPA_USL-SEA-83-1	31818_2#21	31818_2#21.Treponema.ds2500000-reads	2500000	ERR4853569	reads	TPA	1983	Beale_2021	rabbit inoculation	No	No	No	USA	N.America	Nichols	0.0313698	Yes	No	139.5	10	Yes	Yes	No	No
TPA_USL-SEA-83-2	31818_2#22	31818_2#22.Treponema.ds2500000-reads	2500000	ERR4853570	reads	TPA	1983	Beale_2021	rabbit inoculation	No	No	No	USA	N.America	Nichols	0.0324341	Yes	No	93.7	7	Yes	Yes	No	No
TPA_USL-SEA-84-2	31963_2#14	31963_2#14.Treponema.ds2500000-reads	2500000	ERR4993359	reads	TPA	1984	Beale_2021	rabbit inoculation	No	No	No	USA	N.America	SS14	0.0318866	Yes	No	480.4	1	Yes	Yes	No	No
TPA_USL-SEA-86-1	31818_2#23	31818_2#23.Treponema.ds2500000-reads	2500000	ERR4853571	reads	TPA	1986	Beale_2021	rabbit inoculation	No	No	No	USA	N.America	Nichols	0.0329842	Yes	No	72.1	8	Yes	Yes	No	No
TPA_USL-SEA-87-1	31818_5#30	31818_5#30.Treponema.ds2500000-reads	2500000	ERR4853652	reads	TPA	1987	Beale_2021	rabbit inoculation	No	No	No	USA	N.America	SS14	0.0323788	Yes	No	69.2	1	Yes	Yes	No	No
TPA_ZIM004	31822_2#19	31822_2#19.Treponema.ds1243584-reads	1243584	ERR4899234	reads	TPA	2015	Beale_2021	Clinical_Swab	Yes	Yes	No	Zimbabwe	Africa	SS14	0.0315918	Yes	No	13.5	4	Yes	Yes	No	No
TPA_ZIM005	31818_4#24	31818_4#24.Treponema.ds2374474-reads	2374474	ERR4853620	reads	TPA	2015	Beale_2021	Clinical_Swab	Yes	Yes	No	Zimbabwe	Africa	SS14	0.0425573	Yes	No	44.9	4	Yes	Yes	No	No
TPA_ZIM007	31822_2#21	31822_2#21.Treponema.ds2209089-reads	2209089	ERR4899236	reads	TPA	2015	Beale_2021	Clinical_Swab	Yes	Yes	No	Zimbabwe	Africa	SS14	0.0339362	Yes	No	22.9	4	Yes	Yes	Yes	No
TPA_ZIM009	31822_2#22	31822_2#22.Treponema.ds1357976-reads	1357976	ERR4899237	reads	TPA	2015	Beale_2021	Clinical_Swab	Yes	Yes	No	Zimbabwe	Africa	SS14	0.0708941	Yes	No	14.9	4	Yes	Yes	No	No
TPA_ZIM010	31822_2#23	31822_2#23.Treponema.ds268111-reads	268111	ERR4899238	reads	TPA	2015	Beale_2021	Clinical_Swab	Yes	Yes	No	Zimbabwe	Africa	Nichols	0.0334887	Yes	No	3.1	NA	No	No	NA	NA
TPA_ZIM014	31818_4#25	31818_4#25.Treponema.ds860109-reads	860109	ERR4853621	reads	TPA	2015	Beale_2021	Clinical_Swab	Yes	Yes	No	Zimbabwe	Africa	Nichols	0.0579545	Yes	No	17	13	Yes	Yes	No	No
TPA_ZIM015	31822_1#27	31822_1#27.Treponema.ds1418347-reads	1418347	ERR4899214	reads	TPA	2015	Beale_2021	Clinical_Swab	Yes	Yes	No	Zimbabwe	Africa	Nichols	0.062687	Yes	No	24	13	Yes	Yes	No	No
TPA_ZIM016	31818_4#26	31818_4#26.Treponema.ds394035-reads	394035	ERR4853622	reads	TPA	2015	Beale_2021	Clinical_Swab	Yes	Yes	No	Zimbabwe	Africa	Nichols	0.0635741	Yes	No	8.5	NA	No	No	NA	NA
TPA_ZIM018	31818_4#27	31818_4#27.Treponema.ds1989153-reads	1989153	ERR4853623	reads	TPA	2015	Beale_2021	Clinical_Swab	Yes	Yes	No	Zimbabwe	Africa	Nichols	0.0810006	Yes	No	43.2	13	Yes	Yes	No	No
TPA_ZIM019	33027_7#27	33027_7#27.Treponema.ds2500000-reads	2500000	ERR5207007	reads	TPA	2015	Beale_2021	Clinical_Swab	Yes	Yes	No	Zimbabwe	Africa	SS14	0.0378538	Yes	No	58.6	4	Yes	Yes	No	No
TPA_ZIM020	31822_2#24	31822_2#24.Treponema.ds1433124-reads	1433124	ERR4899239	reads	TPA	2015	Beale_2021	Clinical_Swab	Yes	Yes	No	Zimbabwe	Africa	Nichols	0.0568156	Yes	No	14.1	13	Yes	Yes	No	No
TPA_ZIM024	31822_2#26	31822_2#26.Treponema.ds2390007-reads	2390007	ERR4899241	reads	TPA	2015	Beale_2021	Clinical_Swab	Yes	Yes	No	Zimbabwe	Africa	SS14	0.0634302	Yes	No	30.4	4	Yes	Yes	No	No
TPA_ZIM025	31818_3#31	31818_3#31.Treponema.ds2321164-reads	2321164	ERR4853601	reads	TPA	2015	Beale_2021	Clinical_Swab	Yes	Yes	No	Zimbabwe	Africa	SS14	0.0832949	Yes	No	41.1	4	Yes	Yes	No	No
TPA_ZIM028	31818_4#29	31818_4#29.Treponema.ds2500000-reads	2500000	ERR4853625	reads	TPA	2015	Beale_2021	Clinical_Swab	Yes	Yes	No	Zimbabwe	Africa	SS14	0.0315611	Yes	No	90.2	4	Yes	Yes	No	No
UW202B	24141_8#8	24141_8#8.Treponema.ds1965222-reads	1965222	ERR3061032	reads	TPA	2003	Beale_2021	low_rabbit_passage	Yes	No	No	USA	N.America	Nichols	0.0387919	Yes	No	45.1	8	Yes	Yes	Yes	No
Amoy	NZ_CP015162.1	NZ_CP015162.1	-	NZ_CP015162.1	assemblies	TPA	2011	Tong_2017	low rabbit passage	Yes	No	No	China	Asia	SS14	0.0386041	Yes	No	48.3	2	Yes	Yes	Yes	No
Seattle_Nichols	NZ_CP010422.1	NZ_CP010422.1	-	NZ_CP010422.1	assemblies	TPA	1912	unpublished-Giacani	rabbit inoculation	No	No	No	USA	N.America	Nichols	0.0376195	Yes	No	48.6	10	Yes	No	No	No
